# Supplementary material for: ASF1B: A Possible Prognostic Marker, Therapeutic Target, and Predictor of Immunotherapy in Male Thyroid Carcinoma
Source: Front Oncol. 2022 Jan 31;12:678025. doi: 10.3389/fonc.2022.678025 (PMC8841667; doi:10.3389/fonc.2022.678025)
Supplement: Supplementary Table 1 — Clinical and follow-up data of male TC patients from the TCGA database. [file Table_1.xlsx]

## Sheet: 3genes-clicnic-cox 
id	futime	fustat	histological_type	T	N	M	Stage	age	primary_thyroid_gland_neoplasm_location_anatomic_site
TCGA-BJ-A190	626	0	Thyroid Papillary Carcinoma - Classical/usual	T2	N0	MX	Stage II	55	Bilateral
TCGA-BJ-A0ZC	352	0	Thyroid Papillary Carcinoma - Classical/usual	T1	N0	M0	Stage I	55	Bilateral
TCGA-BJ-A0ZG	775	0	Thyroid Papillary Carcinoma - Follicular (>= 99% follicular patterned)	T1	N0	M0	Stage I	80	Bilateral
TCGA-EM-A22Q	433	0	Thyroid Papillary Carcinoma - Follicular (>= 99% follicular patterned)	T3	N0	MX	Stage I	36	Right lobe
TCGA-EL-A3H2	1019	0	Thyroid Papillary Carcinoma - Classical/usual	T2	N0	MX	Stage II	58	Right lobe
TCGA-EM-A4FH	892	0	Thyroid Papillary Carcinoma - Follicular (>= 99% follicular patterned)	T3	NX	MX	Stage III	69	Right lobe
TCGA-EL-A4K6	874	1	Thyroid Papillary Carcinoma - Classical/usual	T4	N1	MX	Stage IV	75	Right lobe
TCGA-DE-A4MD	267	1	Thyroid Papillary Carcinoma - Classical/usual	T3	N1b	M0	Stage IVA	71	Right lobe
TCGA-EL-A3D4	2116	0	Thyroid Papillary Carcinoma - Classical/usual	T3	N1b	M0	Stage IVA	62	Bilateral
TCGA-DJ-A3VG	1085	0	Thyroid Papillary Carcinoma - Follicular (>= 99% follicular patterned)	T1b	N0	M0	Stage I	40	Left lobe
TCGA-EL-A4KD	1326	0	Thyroid Papillary Carcinoma - Classical/usual	T3	N1	M0	Stage I	41	Left lobe
TCGA-BJ-A0YZ	754	0	Thyroid Papillary Carcinoma - Classical/usual	T2	N0	M0	Stage II	65	Right lobe
TCGA-DJ-A3VL	411	1	Thyroid Papillary Carcinoma - Follicular (>= 99% follicular patterned)	T1a	N0	M0	Stage I	38	Right lobe
TCGA-EM-A3AR	1133	0	Thyroid Papillary Carcinoma - Classical/usual	T1b	N1a	MX	Stage I	41	Left lobe
TCGA-EM-A3AO	1354	0	Thyroid Papillary Carcinoma - Classical/usual	T2	N1b	MX	Stage IVA	61	Right lobe
TCGA-EL-A3TA	2035	0	Thyroid Papillary Carcinoma - Classical/usual	T2	N0	M0	Stage I	42	Left lobe
TCGA-FK-A4UB	3531	0	Thyroid Papillary Carcinoma - Classical/usual	T3	N1a	MX	Stage III	51	Right lobe
TCGA-BJ-A0Z0	419	0	Thyroid Papillary Carcinoma - Classical/usual	T2	N0	MX	Stage II	55	Right lobe
TCGA-FY-A4B0	420	0	Thyroid Papillary Carcinoma - Classical/usual	T1a	NX	MX	Stage I	76	Bilateral
TCGA-BJ-A18Y	1563	0	Thyroid Papillary Carcinoma - Classical/usual	T1b	N0	MX	Stage I	29	Bilateral
TCGA-J8-A3O2	342	0	Thyroid Papillary Carcinoma - Classical/usual	T3	N1b	M0	Stage I	39	Bilateral
TCGA-DE-A4M9	573	0	Thyroid Papillary Carcinoma - Classical/usual	T2	NX	M0	Stage I	28	Right lobe
TCGA-FY-A76V	51	0	Thyroid Papillary Carcinoma - Classical/usual	T2	NX	MX	Stage II	54	Isthmus
TCGA-J8-A42S	75	0	Thyroid Papillary Carcinoma - Classical/usual	T1b	N1a	MX	Stage III	45	Bilateral
TCGA-EM-A4FR	655	0	Other, specify	T3	N1	MX	Stage I	28	Right lobe
TCGA-FY-A3BL	621	0	Thyroid Papillary Carcinoma - Classical/usual	T1	NX	M0	Stage I	29	Right lobe
TCGA-EL-A3CO	726	0	Thyroid Papillary Carcinoma - Classical/usual	T3	N1b	M0	Stage III	88	Bilateral
TCGA-DJ-A2PR	835	0	Thyroid Papillary Carcinoma - Classical/usual	T3	N1a	M0	Stage I	27	Bilateral
TCGA-BJ-A45D	331	0	Thyroid Papillary Carcinoma - Follicular (>= 99% follicular patterned)	T2	N0	M0	Stage I	36	Isthmus
TCGA-EM-A3AJ	941	0	Thyroid Papillary Carcinoma - Follicular (>= 99% follicular patterned)	T3	N1a	MX	Stage I	39	Right lobe
TCGA-J8-A3O0	1313	0	Thyroid Papillary Carcinoma - Classical/usual	T2	N0	M0	Stage I	38	Right lobe
TCGA-EM-A2P0	535	0	Thyroid Papillary Carcinoma - Classical/usual	T2	N1b	MX	Stage I	33	Left lobe
TCGA-BJ-A45K	705	0	Thyroid Papillary Carcinoma - Classical/usual	T2	N0	M0	Stage I	33	Left lobe
TCGA-DJ-A3VE	577	0	Thyroid Papillary Carcinoma - Classical/usual	T1b	N0	M0	Stage I	50	Left lobe
TCGA-EL-A3ZP	1992	0	Thyroid Papillary Carcinoma - Classical/usual	T4	N1	M0	Stage I	19	Right lobe
TCGA-EM-A2OX	600	0	Thyroid Papillary Carcinoma - Classical/usual	T1b	N1b	MX	Stage IVA	46	Right lobe
TCGA-EL-A3ZT	1808	0	Thyroid Papillary Carcinoma - Classical/usual	T3	N0	M0	Stage I	35	Left lobe
TCGA-L6-A4EQ	1228	0	Thyroid Papillary Carcinoma - Classical/usual	T2	N1a	M0	Stage III	47	Isthmus
TCGA-DJ-A2PQ	1077	0	Thyroid Papillary Carcinoma - Classical/usual	T2	N1a	M0	Stage I	26	Left lobe
TCGA-DJ-A1QM	183	0	Thyroid Papillary Carcinoma - Follicular (>= 99% follicular patterned)	T1a	N0	M0	Stage I	42	Bilateral
TCGA-EM-A22P	1256	0	Thyroid Papillary Carcinoma - Classical/usual	T1b	N1b	MX	Stage IVA	64	Right lobe
TCGA-FY-A3NP	491	0	Thyroid Papillary Carcinoma - Follicular (>= 99% follicular patterned)	T1	N0	M0	Stage I	69	Right lobe
TCGA-CE-A485	385	0	Thyroid Papillary Carcinoma - Classical/usual	T2	N1	M0	Stage I	32	Bilateral
TCGA-EM-A2CL	401	0	Thyroid Papillary Carcinoma - Follicular (>= 99% follicular patterned)	T2	NX	MX	Stage I	31	Left lobe
TCGA-DJ-A1QQ	534	0	Thyroid Papillary Carcinoma - Classical/usual	T3	N0	M0	Stage I	43	Bilateral
TCGA-ET-A40S	1223	0	Thyroid Papillary Carcinoma - Classical/usual	T2	N0	MX	Stage II	62	Left lobe
TCGA-EM-A3SY	411	0	Thyroid Papillary Carcinoma - Follicular (>= 99% follicular patterned)	T1b	NX	MX	Stage I	36	Right lobe
TCGA-FY-A4B3	427	0	Thyroid Papillary Carcinoma - Classical/usual	T3	N1a	MX	Stage III	51	Isthmus
TCGA-EL-A3T3	4017	0	Thyroid Papillary Carcinoma - Classical/usual	T2	N0	M0	Stage II	63	Left lobe
TCGA-EM-A1CT	553	0	Thyroid Papillary Carcinoma - Classical/usual	T1b	N1b	MX	Stage IVA	76	Right lobe
TCGA-ET-A3BS	176	0	Thyroid Papillary Carcinoma - Classical/usual	T3	N1a	MX	Stage I	42	Left lobe
TCGA-EL-A3MZ	1597	0	Thyroid Papillary Carcinoma - Classical/usual	T4	N1	MX	Stage III	66	Left lobe
TCGA-E3-A3DY	2815	0	Other, specify	T3	N1a	M0	Stage I	37	Bilateral
TCGA-EL-A4K9	1455	0	Thyroid Papillary Carcinoma - Classical/usual	T2	N0	M0	Stage II	68	Right lobe
TCGA-DJ-A2PW	1060	0	Thyroid Papillary Carcinoma - Classical/usual	T3	N1a	M0	Stage III	65	Bilateral
TCGA-DJ-A2PZ	256	0	Thyroid Papillary Carcinoma - Classical/usual	T3	N0	M0	Stage III	63	Left lobe
TCGA-DJ-A13U	1590	0	Thyroid Papillary Carcinoma - Classical/usual	T3	N0	M0	Stage III	60	Right lobe
TCGA-DJ-A13O	1161	0	Thyroid Papillary Carcinoma - Classical/usual	T1b	N0	M0	Stage I	56	Right lobe
TCGA-BJ-A18Z	1263	0	Thyroid Papillary Carcinoma - Classical/usual	T3	N1b	MX	Stage IVA	58	Bilateral
TCGA-EL-A3CY	127	0	Thyroid Papillary Carcinoma - Classical/usual	TX	N1b	M0	Stage I	28	Right lobe
TCGA-EL-A3T8	3269	0	Thyroid Papillary Carcinoma - Classical/usual	T2	N0	M0	Stage I	36	Left lobe
TCGA-J8-A3YH	175	0	Thyroid Papillary Carcinoma - Classical/usual	T3	N1b	M0	Stage I	39	Bilateral
TCGA-DJ-A13R	565	0	Thyroid Papillary Carcinoma - Follicular (>= 99% follicular patterned)	T3	N0	M0	Stage III	50	Right lobe
TCGA-H2-A2K9	659	0	Thyroid Papillary Carcinoma - Classical/usual	T2	N1b	MX	Stage I	25	Bilateral
TCGA-BJ-A28S	640	0	Thyroid Papillary Carcinoma - Classical/usual	T2	N0	M0	Stage II	79	Left lobe
TCGA-E3-A3E5	1215	0	Thyroid Papillary Carcinoma - Classical/usual	T4a	N1b	MX	Stage IVA	57	Bilateral
TCGA-EL-A3GP	1506	0	Thyroid Papillary Carcinoma - Classical/usual	T3	N1a	M0	Stage III	70	Right lobe
TCGA-ET-A2MZ	1133	0	Thyroid Papillary Carcinoma - Classical/usual	T1b	N0	MX	Stage I	39	Right lobe
TCGA-EM-A2CK	544	0	Thyroid Papillary Carcinoma - Follicular (>= 99% follicular patterned)	T2	N1b	MX	Stage I	28	Right lobe
TCGA-EM-A2OZ	1033	0	Thyroid Papillary Carcinoma - Classical/usual	T1b	N0	MX	Stage I	66	Isthmus
TCGA-KS-A4I3	1329	0	Thyroid Papillary Carcinoma - Classical/usual	T3	N1	M0	Stage I	41	Left lobe
TCGA-EL-A3D1	2997	0	Thyroid Papillary Carcinoma - Classical/usual	T2	N0	M0	Stage I	39	Left lobe
TCGA-ET-A3DW	752	0	Thyroid Papillary Carcinoma - Tall Cell (>= 50% tall cell features)	T2	N1	MX	Stage III	64	Right lobe
TCGA-BJ-A0ZB	122	0	Thyroid Papillary Carcinoma - Classical/usual	T3	N1b	M0	Stage IVA	66	Right lobe
TCGA-DJ-A2Q4	1032	0	Thyroid Papillary Carcinoma - Classical/usual	T1b	N1a	M0	Stage III	53	Bilateral
TCGA-ET-A39M	2582	0	Thyroid Papillary Carcinoma - Classical/usual	T2	NX	MX	Stage I	34	Left lobe
TCGA-BJ-A0ZJ	1280	0	Thyroid Papillary Carcinoma - Classical/usual	T2	N1a	M0	Stage I	36	Bilateral
TCGA-DJ-A4V5	1076	0	Thyroid Papillary Carcinoma - Classical/usual	T3	N1b	M0	Stage IVA	55	Right lobe
TCGA-DJ-A3VK	753	0	Thyroid Papillary Carcinoma - Follicular (>= 99% follicular patterned)	T3	N0	M0	Stage III	63	Right lobe
TCGA-ET-A3BU	2367	0	Thyroid Papillary Carcinoma - Classical/usual	T1	N1a	MX	Stage I	28	Left lobe
TCGA-FE-A3PA	3235	0	Thyroid Papillary Carcinoma - Follicular (>= 99% follicular patterned)	T4	N0	M1	Stage II	16	Left lobe
TCGA-EM-A1CU	636	0	Thyroid Papillary Carcinoma - Classical/usual	T3	N1a	M0	Stage I	31	Left lobe
TCGA-FE-A236	2031	0	Thyroid Papillary Carcinoma - Classical/usual	T2	N1	MX	Stage I	33	Left lobe
TCGA-EL-A3CV	1154	0	Thyroid Papillary Carcinoma - Classical/usual	T3	N1b	M0	Stage I	40	Bilateral
TCGA-FY-A3ON	595	0	Thyroid Papillary Carcinoma - Classical/usual	T2	N1	MX	Stage I	20	Bilateral
TCGA-DJ-A3UO	641	1	Thyroid Papillary Carcinoma - Classical/usual	T3	N1b	M0	Stage IVA	63	Bilateral
TCGA-MK-A84Z	728	0	Thyroid Papillary Carcinoma - Follicular (>= 99% follicular patterned)	T3	NX	MX	Stage III	74	Right lobe
TCGA-DJ-A3V0	1125	0	Thyroid Papillary Carcinoma - Tall Cell (>= 50% tall cell features)	T4a	N1b	M0	Stage IVA	56	Right lobe
TCGA-DJ-A2PO	243	0	Thyroid Papillary Carcinoma - Classical/usual	T1a	N0	M0	Stage I	54	Bilateral
TCGA-DJ-A2PP	930	0	Thyroid Papillary Carcinoma - Follicular (>= 99% follicular patterned)	T2	N0	M0	Stage II	47	Bilateral
TCGA-EM-A22M	442	0	Thyroid Papillary Carcinoma - Classical/usual	T1b	N0	MX	Stage I	52	Right lobe
TCGA-DJ-A3VJ	1108	0	Other, specify	T3	N1a	M0	Stage I	22	Bilateral
TCGA-DO-A2HM	71	0	Thyroid Papillary Carcinoma - Classical/usual	T1b	N1b	MX	Stage IVA	49	Left lobe
TCGA-DJ-A13L	303	0	Thyroid Papillary Carcinoma - Tall Cell (>= 50% tall cell features)	T1b	N0	M0	Stage I	85	Right lobe
TCGA-EM-A2P2	526	0	Thyroid Papillary Carcinoma - Follicular (>= 99% follicular patterned)	T3	N0	MX	Stage III	46	Right lobe
TCGA-EL-A3MY	533	0	Thyroid Papillary Carcinoma - Classical/usual	T4	NX	M1	Stage IVC	81	Left lobe
TCGA-DJ-A1QO	1062	1	Thyroid Papillary Carcinoma - Tall Cell (>= 50% tall cell features)	T3	N0	M0	Stage III	69	Bilateral
TCGA-EL-A3ZM	1096	0	Thyroid Papillary Carcinoma - Classical/usual	T4a	N1	M0	Stage IVA	60	Right lobe
TCGA-ET-A25M	1831	0	Thyroid Papillary Carcinoma - Classical/usual	T2	N1	MX	Stage I	33	Right lobe
TCGA-IM-A4EB	780	0	Other, specify	T3	N1b	MX	Stage I	37	Right lobe
TCGA-MK-A4N6	1098	0	Thyroid Papillary Carcinoma - Classical/usual	T3	N1b	M0	Stage I	35	Right lobe
TCGA-EM-A3FO	532	0	Thyroid Papillary Carcinoma - Classical/usual	T3	N0	MX	Stage I	40	Isthmus
TCGA-EM-A2P1	363	1	Thyroid Papillary Carcinoma - Classical/usual	T2	N1b	MX	Stage I	33	Left lobe
TCGA-DJ-A2Q5	1140	0	Thyroid Papillary Carcinoma - Classical/usual	T2	N1b	M0	Stage IVA	51	Left lobe
TCGA-EM-A3FM	514	1	Thyroid Papillary Carcinoma - Classical/usual	T2	N1b	MX	Stage IVA	57	Right lobe
TCGA-EL-A4K7	1251	0	Thyroid Papillary Carcinoma - Classical/usual	T2	N1	M0	Stage III	74	Left lobe
TCGA-ET-A3BX	1596	0	Thyroid Papillary Carcinoma - Classical/usual	T3	N1a	MX	Stage I	24	Left lobe
TCGA-BJ-A4O8	591	0	Thyroid Papillary Carcinoma - Classical/usual	T3	N1a	M0	Stage III	47	Not Available
TCGA-DJ-A3V6	818	0	Thyroid Papillary Carcinoma - Tall Cell (>= 50% tall cell features)	T3	N0	M0	Stage III	54	Left lobe
TCGA-BJ-A2NA	127	1	Thyroid Papillary Carcinoma - Classical/usual	T3	N0	M0	Stage III	77	Bilateral
TCGA-EM-A4FO	802	0	Thyroid Papillary Carcinoma - Classical/usual	T1b	N0	MX	Stage I	72	Left lobe
TCGA-DJ-A3VB	697	0	Thyroid Papillary Carcinoma - Tall Cell (>= 50% tall cell features)	T3	N1a	M0	Stage III	52	Left lobe
TCGA-ET-A40Q	218	1	Thyroid Papillary Carcinoma - Tall Cell (>= 50% tall cell features)	T3	N1b	MX	Stage I	38	Right lobe
TCGA-BJ-A290	329	1	Thyroid Papillary Carcinoma - Tall Cell (>= 50% tall cell features)	T3	N1a	M0	Stage III	70	Left lobe
TCGA-CE-A3MD	389	0	Thyroid Papillary Carcinoma - Classical/usual	T2	N1	M0	Stage I	31	Right lobe
TCGA-FE-A231	961	0	Thyroid Papillary Carcinoma - Classical/usual	T3	N1b	MX	Stage IVA	70	Right lobe
TCGA-BJ-A3PU	174	1	Thyroid Papillary Carcinoma - Classical/usual	T3	N1a	M0	Stage III	52	Left lobe
TCGA-EM-A22O	1344	0	Thyroid Papillary Carcinoma - Classical/usual	T4a	N1a	MX	Stage IVA	75	Left lobe
TCGA-BJ-A0Z2	158	1	Thyroid Papillary Carcinoma - Follicular (>= 99% follicular patterned)	T2	N0	M1	Stage IVC	57	Left lobe
TCGA-BJ-A0Z5	448	0	Thyroid Papillary Carcinoma - Classical/usual	T3	N1a	M0	Stage III	58	Left lobe
TCGA-ET-A39O	3059	0	Thyroid Papillary Carcinoma - Tall Cell (>= 50% tall cell features)	T1	N0	MX	Stage I	39	Isthmus
TCGA-ET-A2MX	2689	0	Thyroid Papillary Carcinoma - Classical/usual	T2	N1a	MX	Stage I	27	Right lobe
TCGA-DJ-A1QL	535	0	Thyroid Papillary Carcinoma - Follicular (>= 99% follicular patterned)	T2	N0	M0	Stage II	70	Left lobe
TCGA-FE-A239	933	1	Thyroid Papillary Carcinoma - Classical/usual	T3	N0	MX	Stage III	82	Right lobe
TCGA-EM-A4FU	781	1	Thyroid Papillary Carcinoma - Follicular (>= 99% follicular patterned)	T3	NX	MX	Stage I	35	Left lobe
TCGA-BJ-A3EZ	487	0	Thyroid Papillary Carcinoma - Classical/usual	T3	N1b	M0	Stage IVA	51	Right lobe
TCGA-EL-A3ZG	2724	0	Thyroid Papillary Carcinoma - Classical/usual	T3	N0	M0	Stage I	15	Left lobe
TCGA-J8-A3YF	751	0	Thyroid Papillary Carcinoma - Classical/usual	T1	N1	M0	Stage III	83	Bilateral
TCGA-DJ-A1QG	1368	0	Thyroid Papillary Carcinoma - Follicular (>= 99% follicular patterned)	T1b	N0	M0	Stage I	62	Bilateral
TCGA-EL-A4KI	265	1	Thyroid Papillary Carcinoma - Classical/usual	T3	N0	MX	Stage III	63	Bilateral
