# Supplementary material for: ASF1B: A Possible Prognostic Marker, Therapeutic Target, and Predictor of Immunotherapy in Male Thyroid Carcinoma
Source: Front Oncol. 2022 Jan 31;12:678025. doi: 10.3389/fonc.2022.678025 (PMC8841667; doi:10.3389/fonc.2022.678025)
Supplement: Supplementary Table 2 — Differentially expressed genes in male TC patients. [file Table_2.xlsx]

## Sheet: TCGADFgenes(table S1)
geneNames	logFC	fdr
RGPD6	-7.30119	8.66e-49
NPIPA9	-7.21119	1.22e-77
SLX1A-SULT1A3	-6.66668	1.27e-61
AC008894.2	-6.61677	1.46e-81
CERS6-AS1	-6.56518	1e-63
NPIPB12	-6.52086	2.4e-73
AC138969.1	-6.51347	5.01e-103
ISY1-RAB43	-6.50195	3.54e-52
Z95114.1	-6.41649	8e-55
PKD1P1	-6.38386	3.07e-44
FAM156A	-6.37842	3.59e-88
AC005005.4	-6.35335	9.42e-55
NPIPB13	-6.26696	7.33e-78
AP001267.1	-6.26284	1.62e-68
SULT1A3	-6.17273	5.15e-64
INO80B-WBP1	-6.15445	2.88e-70
RGPD5	-6.14105	3.01e-37
POLR2F	-6.05569	7.04e-78
AC016026.1	-6.00168	2.93e-82
AL662899.2	-5.98703	1.59e-75
TSIX	-5.92455	3.5e-41
RASA4B	-5.88746	1.57e-68
CELF6	-5.86425	3.46e-58
SMIM11A	-5.85798	8.82e-42
AC011462.2	-5.81912	3.31e-50
BCRP2	-5.77628	2.29e-54
GOLGA6L4	-5.77302	1.93e-78
FAM95B1	-5.74569	2.09e-42
CNTNAP3B	-5.6721	2.2e-74
MROH7-TTC4	-5.6555	6.69e-93
NPHP3-ACAD11	-5.62701	4.21e-52
U2AF1L5	-5.62647	2.71e-64
Z83844.1	-5.62444	2.36e-46
AC008264.2	-5.61632	2.35e-77
AC234031.1	-5.59587	1.74e-38
AL627309.5	-5.5653	1.81e-73
MUC19	-5.48357	2.25e-42
AC125494.1	-5.35002	2.15e-78
AC026464.4	-5.34023	7.16e-55
RELN	-5.31568	1.55e-86
C1orf167	-5.27549	6.04e-57
SMG1P1	-5.26823	1.7e-91
AC010132.3	-5.24578	1.13e-43
ZNF177	-5.22099	2.34e-51
STRC	-5.21362	7.37e-62
SLX1A	-5.20316	3.08e-37
AC011511.4	-5.18127	2.69e-44
AC092683.1	-5.13378	6.32e-83
MASP1	-5.13107	8.52e-76
KCNJ6	-5.1088	4.7e-37
AC139256.1	-5.10531	3.21e-71
AC068631.1	-5.10317	7.61e-42
AKAP2	-5.09202	1.09e-90
CDRT1	-5.0875	3.53e-84
TOP3B	-5.0719	2.31e-102
ONECUT3	-5.06465	1.9e-31
RGPD2	-5.05078	2.91e-57
SEC16B	-5.03026	2.32e-64
ZBTB9	-5.02329	1.73e-43
PTRH1	-5.00982	4.89e-96
AL732372.2	-4.99075	6.22e-82
HAND2-AS1	-4.9789	1.81e-67
DIO3OS	-4.97388	1.03e-55
SERF1A	-4.97256	1.62e-58
IGSF10	-4.96062	1.33e-88
CCDC103	-4.9577	3.42e-40
TBC1D3B	-4.93109	2.33e-50
MMP23B	-4.92337	2.58e-54
CRX	-4.89466	1.63e-36
AL354740.1	-4.88932	3.04e-88
ADORA2A	-4.86394	5.79e-77
ADH1B	-4.86253	2.59e-74
U2AF1	-4.85837	2.03e-62
RPSAP58	-4.85603	2.92e-67
C11orf52	-4.83534	3.6e-90
NOTCH2NLA	-4.8263	1.28e-94
HTD2	-4.82246	8.24e-72
CBWD3	-4.80123	6.93e-100
TICAM2	-4.80065	1.7e-85
TEX41	-4.80014	2.74e-75
TUBA8	-4.79776	4.36e-104
NAIP	-4.79681	6.82e-107
AC022400.7	-4.79187	2.03e-80
KLK2	-4.7791	8.18e-68
AC004057.1	-4.76913	1.08e-71
MEG3	-4.76194	1.01e-63
AL139130.1	-4.7562	7.46e-31
HSPB2-C11orf52	-4.74333	8.45e-36
VIT	-4.7414	5.97e-53
FMC1-LUC7L2	-4.74058	4.49e-38
USP32P1	-4.72457	1.03e-36
AC027796.3	-4.72453	1.47e-69
LRP1B	-4.71316	5.91e-60
STAB2	-4.71238	8.92e-76
HHIP	-4.71178	5.69e-79
AL136295.4	-4.70153	6.07e-47
CLEC18A	-4.70139	5.46e-49
ZNRF3	-4.69381	9.61e-64
ITIH4	-4.68121	2.39e-93
GOLGA8S	-4.6804	9.32e-78
AC011603.2	-4.65718	4.35e-67
RPL17-C18orf32	-4.65058	4.27e-45
CYP19A1	-4.62923	2.47e-53
FAM106A	-4.62096	5.93e-46
FAM153C	-4.59798	1.34e-56
SNX19P2	-4.59676	1.07e-57
FAM157C	-4.59579	1.3e-68
PTPRQ	-4.59568	1.24e-59
SMIM11B	-4.58611	2.83e-27
AC240565.2	-4.57701	3.02e-55
SLC26A10	-4.55511	7.43e-53
MSANTD3-TMEFF1	-4.52488	4.23e-52
ATRIP	-4.48486	5.27e-90
SNORD3A	-4.48351	6.39e-71
HBA1	-4.47855	7.01e-82
SCARA5	-4.46822	4.23e-50
CUX2	-4.46585	1.45e-45
AC233968.1	-4.46125	1.03e-41
SLX1B	-4.45948	9.94e-34
SAG	-4.45123	6.85e-28
HECW1	-4.44896	3.02e-70
CNBD2	-4.44623	1.6e-97
AC013268.1	-4.44226	1.44e-34
AL031595.2	-4.439	6.83e-30
IDO2	-4.43813	1.11e-75
LINC01140	-4.43181	7.7e-97
MUSTN1	-4.42531	6.75e-60
MYOC	-4.4154	4.58e-48
SLC1A7	-4.40706	2.19e-68
AC159540.2	-4.40481	3.06e-28
TEN1	-4.39295	1.99e-73
DMRTC1B	-4.37907	2.49e-48
SHLD2P1	-4.37752	1.59e-68
ADCY2	-4.37733	8.9e-66
VIPR1-AS1	-4.37621	5.25e-50
AGAP11	-4.36682	2.51e-61
RGPD1	-4.35871	1.58e-30
MUC12	-4.35707	1.36e-38
AC135050.2	-4.3457	1.41e-49
EIF3CL	-4.34303	1.21e-76
AC022400.3	-4.33219	1.79e-50
AC007192.1	-4.32828	1.14e-38
ZNF625-ZNF20	-4.31852	4.76e-74
NPIPB5	-4.30836	9.7e-92
MYH16	-4.29393	8.74e-38
MYO3B-AS1	-4.28435	3.4e-31
TMSB15B	-4.27841	1.71e-34
LIMD1-AS1	-4.27261	2.38e-117
JMJD7	-4.27241	1.16e-86
DNLZ	-4.26838	3.53e-68
SPIN2A	-4.26724	2.29e-65
BTNL8	-4.25715	2.85e-63
ATP5MF-PTCD1	-4.25583	2.91e-62
AP003108.2	-4.2555	4.99e-100
SYCE1	-4.25194	7.09e-41
TOGARAM2	-4.23483	1.92e-59
SERPINA5	-4.22962	4.51e-54
CXCR5	-4.22463	3.49e-31
CSPG4P12	-4.22235	2.24e-66
FP671120.4	-4.221	6.47e-40
AC008522.1	-4.22042	1.59e-56
CYP4F12	-4.21564	3.53e-66
SYT15	-4.21406	1.06e-76
DPP6	-4.21137	9.41e-56
ZSWIM8-AS1	-4.20295	2.11e-55
FGF11	-4.20156	2.22e-83
NAMA	-4.19854	1.51e-50
TRIM73	-4.19395	1.78e-74
HNRNPA1P54	-4.18623	1.76e-29
AC097467.3	-4.18456	1.74e-34
CTRL	-4.18352	1.85e-35
AC113189.4	-4.17913	2.76e-46
BUB1B-PAK6	-4.1696	2.86e-25
POTEF	-4.14798	3.32e-25
AL590399.1	-4.14793	2.1e-30
C6	-4.14734	5.52e-50
CLEC18B	-4.14193	1.11e-59
AL133352.1	-4.14118	2.15e-63
DNAAF4-CCPG1	-4.13989	7.24e-36
NPIPA3	-4.13832	9.73e-62
MAGED4B	-4.13601	6.9e-23
PLGLB1	-4.13411	2.89e-77
PPFIA2	-4.13088	2.9e-76
ATP6V1G2-DDX39B	-4.12994	1.45e-26
CARMN	-4.12209	8.17e-70
AC010547.4	-4.12165	7.52e-60
RBFOX3	-4.12128	2.05e-48
AC003991.1	-4.12024	8.75e-38
TRPM3	-4.10548	5.97e-56
PRAL	-4.09793	9.87e-41
TNNI3K	-4.09313	4.94e-56
AC099548.2	-4.09103	9.72e-67
CA5A	-4.08789	3.56e-59
C1orf61	-4.08639	2.9e-26
AC007952.2	-4.08276	6.71e-54
SATB2-AS1	-4.06665	4.23e-27
AC025263.1	-4.06133	2.56e-37
PALM2-AKAP2	-4.05818	5.42e-58
EXD1	-4.05728	3.42e-28
USP41	-4.05534	6.07e-34
AC011453.1	-4.05145	4.48e-33
ASPG	-4.04852	1.02e-71
HERC2P3	-4.04755	5.03e-71
PGA5	-4.03913	5.9e-58
AGAP5	-4.03419	1.12e-90
FMN2	-4.03334	1.83e-64
MYH7	-4.03036	8.25e-34
PKD1L2	-4.01625	3.13e-69
ANKRD20A8P	-4.01609	1.34e-44
CTAGE4	-4.01518	2.47e-67
AL121758.1	-4.00384	1.53e-30
LINC01141	-3.99585	9.48e-31
FREM1	-3.99371	8.9e-57
AC005062.1	-3.99198	2.32e-39
EEF1G	-3.99106	3.46e-82
AC007277.1	-3.98776	7.43e-28
PROX1-AS1	-3.97863	2.39e-60
LVRN	-3.97536	8.22e-50
ACTN2	-3.97291	2.52e-58
XIST	-3.96703	9.63e-28
LAT	-3.9622	7.61e-79
OSR1	-3.95629	5.74e-81
LTC4S	-3.95598	1.78e-66
AC005329.1	-3.947	5.56e-77
FAM47E-STBD1	-3.94293	1.86e-62
AD000671.1	-3.9372	5.13e-45
AL513314.2	-3.93083	4.83e-92
SOX9-AS1	-3.91704	3.91e-85
AC132825.1	-3.91477	1.37e-32
GRAPL	-3.90066	7.64e-40
ZACN	-3.89683	2.04e-79
FBXW10	-3.8958	1.66e-66
KLRK1	-3.89019	3.09e-50
LINC02193	-3.88339	1.78e-59
MATR3	-3.88259	1.39e-101
CCBE1	-3.88081	5.92e-62
CFAP299	-3.87813	1.64e-50
SMG1P4	-3.87752	5.25e-22
KRT8P18	-3.87549	1.81e-37
COMMD3-BMI1	-3.87406	7.03e-29
AC023509.1	-3.86981	1.41e-64
AL589743.1	-3.86919	2.64e-30
HNRNPA1P30	-3.86674	2.99e-33
POTEE	-3.86568	1.48e-20
CFAP47	-3.8632	3.75e-45
FXYD1	-3.86184	3.9e-83
HSP90AA4P	-3.85718	2.71e-31
KRT18P55	-3.84714	1.38e-38
PLGLB2	-3.84612	4.12e-32
ADD3-AS1	-3.84465	3.7e-106
AC093668.2	-3.84104	5.26e-21
ARL17A	-3.83935	1.84e-102
PDXDC2P	-3.83636	2.06e-63
IGF1	-3.82996	1.68e-68
C6orf141	-3.82624	1.24e-61
AL158154.2	-3.82584	1.64e-27
FENDRR	-3.82237	9.41e-68
DOC2A	-3.8202	2.53e-48
TMEM151B	-3.81876	2.45e-48
ADGRV1	-3.81862	6.19e-73
ANKRD18B	-3.81672	3.95e-36
KCNT1	-3.81254	5.37e-41
AL163636.2	-3.80475	2.29e-67
CU633967.1	-3.80136	2.36e-21
AP003419.1	-3.79568	3.47e-60
NPIPB3	-3.79475	6.27e-93
ABCA9	-3.79411	1.26e-97
ASXL3	-3.78687	8.43e-53
ABCA6	-3.78615	2.25e-96
SERPINA3	-3.78361	2.07e-20
KIF28P	-3.78256	1.27e-48
PLA2G4B	-3.7749	1.28e-76
AKR1C2	-3.77431	1.46e-81
CADPS	-3.77011	7.28e-44
OR2A20P	-3.75972	1.1e-33
LINC01877	-3.75649	7.92e-34
USP32P2	-3.75349	1.37e-21
FREM3	-3.75333	1.41e-23
CCDC144A	-3.75288	2.07e-28
SV2B	-3.75196	6.31e-54
TF	-3.75193	2.63e-78
FAM215B	-3.75001	2.63e-52
LINC01001	-3.7457	1.2e-90
AC009502.1	-3.74554	8.45e-24
AC092650.1	-3.74341	1.28e-22
NPIPB4	-3.74092	2.65e-87
CNGB3	-3.72563	3.71e-21
RNF219-AS1	-3.71678	2.05e-35
AL049839.2	-3.71466	5.7e-25
LINC01539	-3.7073	1.39e-50
PCAT14	-3.70612	4.19e-41
EIF3LP1	-3.69596	1.82e-34
AL390728.1	-3.69559	2.99e-27
BLOC1S5-TXNDC5	-3.69548	1.39e-57
FAM182A	-3.69432	3.66e-42
STRA6LP	-3.69099	3.02e-99
ZNF536	-3.69021	7.18e-38
AP000997.2	-3.68786	3.79e-23
FGF10	-3.68273	1.65e-38
GOLGA8IP	-3.677	5.75e-59
LCT	-3.67698	2.61e-18
AC239809.3	-3.67207	6.52e-57
POTEKP	-3.67002	2.97e-23
CBSL	-3.66651	3.31e-33
HIST2H4A	-3.66394	7.26e-48
MUC22	-3.66103	1.58e-20
EEF1A1P15	-3.66017	1.93e-36
DNM1P47	-3.6528	3.39e-76
AL138752.2	-3.6467	1.09e-29
AC093525.7	-3.64502	2.45e-29
KIAA2012	-3.64318	2.1e-18
FAM157B	-3.64275	4.01e-32
BMS1P2	-3.64269	1.63e-54
CSMD3	-3.62743	1.22e-16
AC005520.1	-3.62659	8.16e-34
AL031708.1	-3.62571	3.54e-52
AC091132.3	-3.62529	1.33e-28
OR7A5	-3.61822	1.08e-35
CNTNAP3	-3.61806	5e-76
TRPV1	-3.61477	1.46e-51
AC008764.4	-3.60939	7.73e-43
RGS8	-3.60728	1.91e-40
UPK3BL1	-3.60109	4.43e-34
TLR9	-3.59963	9.92e-37
NR2F2-AS1	-3.59945	6.93e-82
RASA4	-3.59342	3.1e-75
LINC01088	-3.5882	2.18e-57
AC139099.1	-3.58737	3.49e-31
CBS	-3.58643	2.33e-53
LINC01099	-3.58465	7.09e-30
SLC35F4	-3.58405	4.94e-42
CCDC162P	-3.5833	2.72e-58
ACSL6	-3.58157	8.57e-61
GOLGA8O	-3.5738	3.17e-48
SPDYE2	-3.5729	1.48e-59
PCDHB1	-3.57032	7.73e-17
GOLGA8Q	-3.56956	4.25e-57
BPI	-3.56698	3.95e-35
LINC02245	-3.56424	5.62e-23
TRPM8	-3.56289	2.15e-20
PLP1	-3.56087	2.18e-42
SFTPC	-3.55243	6.07e-49
HERC2P4	-3.53839	1.23e-30
PKHD1L1	-3.53386	6.39e-48
SPTA1	-3.53292	2.19e-25
MROH5	-3.53063	3.28e-21
SERF1B	-3.52924	1.14e-93
AP006222.1	-3.526	1.45e-48
CCDC180	-3.52598	1.25e-98
OSBPL10-AS1	-3.52468	2.11e-25
AL390726.5	-3.52098	6.16e-71
ARIH2P1	-3.51661	3.49e-33
PRR5-ARHGAP8	-3.5139	1.52e-62
LINC00589	-3.51218	2.82e-35
ACAD11	-3.5066	4.07e-96
LINC01788	-3.50508	2.19e-31
CADM2	-3.50441	2.55e-40
TNNT3	-3.50352	3.63e-59
TRAPPC5	-3.50112	7.48e-93
GALNT8	-3.5002	5.14e-47
GPR182	-3.49823	2.15e-61
GOLGA6L5P	-3.49817	5.38e-85
AC055716.2	-3.49676	4.16e-20
CCL14	-3.49534	2.8e-83
AC126755.1	-3.49269	4.3e-85
ABCA10	-3.49249	9.53e-111
GCOM1	-3.49076	1.87e-33
AL669918.1	-3.49063	2.1e-25
AC006387.1	-3.48928	7.01e-22
RNF103-CHMP3	-3.48677	1.56e-38
AC015849.5	-3.48548	1.72e-19
RSPH10B	-3.4854	1.28e-35
PRR26	-3.48281	3.67e-52
SLITRK2	-3.48088	1.07e-32
CTRB2	-3.47729	3.96e-22
GOLGA8K	-3.47269	8.12e-66
FAM217A	-3.47144	1.91e-25
THRB-AS1	-3.4587	3.83e-80
PPAN-P2RY11	-3.45528	1.51e-39
OPN5	-3.45107	4.93e-23
PARP4P2	-3.44972	5.27e-30
AL365214.2	-3.44954	3.89e-35
OVCH2	-3.44867	8.4e-25
NOL4	-3.44729	1.78e-45
CORO7-PAM16	-3.44715	1.01e-26
NEB	-3.44618	1.16e-61
AL590666.3	-3.44219	2.44e-17
MYBPC1	-3.44194	7.19e-31
AC012309.1	-3.44129	1.85e-32
TRPM1	-3.43684	1.34e-17
NPIPB9	-3.43651	1.16e-54
KIAA1210	-3.43539	4.58e-15
EEF1A1P2	-3.43497	2.2e-47
ARPIN-AP3S2	-3.43476	3.16e-71
FGF7	-3.4342	1.66e-54
KRT8P14	-3.43309	2.56e-33
AC009690.1	-3.43091	9.68e-73
FXYD2	-3.43086	3.83e-59
EEF1A1P42	-3.4292	7.17e-34
TMEM110-MUSTN1	-3.42866	1.81e-84
LRRN4CL	-3.42555	4.69e-50
MUC5B	-3.41889	1.51e-23
DUXAP9	-3.41837	1.96e-31
CCDC144B	-3.41779	1.99e-37
AC148477.2	-3.41672	2.08e-48
NPIPB14P	-3.41587	4.5e-76
ART3	-3.41428	5.87e-34
HBG2	-3.41378	5.97e-41
EIF4BP8	-3.41175	1.44e-22
BX664727.3	-3.40903	2.66e-71
ASS1P9	-3.40895	4.08e-28
GOLGA8T	-3.40811	3.47e-46
AC008132.1	-3.40415	3.27e-30
Z82195.2	-3.40083	8.79e-14
AC092378.1	-3.40038	1.58e-22
AC006305.1	-3.40037	1.52e-48
LINC01949	-3.39892	3.16e-19
DNAH3	-3.39577	1.01e-31
LRFN5	-3.38894	3.14e-46
AC139491.2	-3.38802	6.76e-50
GLI1	-3.38607	4.68e-61
AC091132.4	-3.38308	2.01e-70
WBP11P1	-3.38188	2.9e-17
PDPK2P	-3.38089	3.55e-66
BOLA2B	-3.37972	2.39e-67
FABP5P7	-3.37602	1.61e-57
PROS2P	-3.37594	1.28e-27
MAP3K19	-3.37533	1.17e-23
EYA1	-3.37366	3.23e-46
GAPDHP71	-3.37349	6.3e-37
AP001043.1	-3.37206	3.26e-33
ZDHHC11	-3.3638	1.33e-86
NLGN1	-3.36315	2.77e-56
AC105052.3	-3.35934	2.62e-30
CRYZL2P-SEC16B	-3.35738	8.93e-57
LINC00907	-3.35487	9.62e-45
AC146944.4	-3.35432	1.8e-37
ANKRD20A1	-3.35405	1.57e-22
USH1C	-3.35363	7.44e-34
AC005821.1	-3.35315	4.39e-20
AXDND1	-3.35293	2.02e-58
CKM	-3.35176	2.21e-34
ST8SIA5	-3.35134	3.53e-40
SLITRK5	-3.35092	1.33e-44
PGM5P3-AS1	-3.3502	4.66e-37
IMPDH1P10	-3.34754	7.85e-32
TNNT2	-3.34464	1.26e-28
EPHA5	-3.34411	4.56e-35
AC007342.3	-3.34353	4.2e-17
AC107464.1	-3.34048	3.14e-34
LINC02432	-3.3403	2.14e-66
MROH7	-3.33958	2.71e-95
TNRC18P3	-3.33504	3.03e-18
ST7-OT4	-3.33309	1.69e-73
DLX6-AS1	-3.33249	1.3e-35
VWA3B	-3.33092	9.09e-21
HNRNPA1P7	-3.32931	1.34e-54
AC093642.2	-3.32913	9.04e-59
VEGFD	-3.32805	1.6e-65
TRPC5OS	-3.32736	1.27e-22
DNAH8	-3.32644	3.64e-22
ULK4P1	-3.32544	1.12e-22
PLD5	-3.3252	9.63e-32
C1QTNF3-AMACR	-3.32266	5.35e-20
AP001198.1	-3.31985	1.87e-21
ACTBP1	-3.31647	2e-36
PARP1P1	-3.3164	3.83e-20
SLX1B-SULT1A4	-3.31361	5.03e-22
TRIM71	-3.30789	5.53e-14
AKR1C1	-3.30754	4.79e-88
CR381653.1	-3.30362	2.07e-72
LINC02397	-3.30248	3.95e-18
KRT8P24	-3.30161	1.96e-31
ADH1C	-3.30133	5.75e-49
AL121768.1	-3.29783	1.04e-71
HNRNPUL2-BSCL2	-3.29564	2.64e-77
PCSK6	-3.29521	3.58e-107
HELLPAR	-3.29486	3.94e-29
GTF2H2B	-3.29375	1.51e-72
AMIGO3	-3.29293	4.67e-23
A1BG	-3.29103	1.18e-56
LINC01204	-3.28994	4.92e-18
AC044860.1	-3.28901	4.97e-46
PSMC1P9	-3.28361	6.66e-29
AC139143.1	-3.28307	1.36e-31
HNRNPA1P44	-3.2824	1.99e-42
UBE2F-SCLY	-3.28239	3.63e-36
AP000781.2	-3.28145	4.87e-48
NOS1	-3.28118	5.56e-41
FZD10-AS1	-3.27661	2.66e-75
FP236383.3	-3.27496	6.27e-55
AC010980.1	-3.27431	4.62e-47
FANCD2OS	-3.27146	1.54e-23
CIDEB	-3.27081	5.59e-87
FAM9B	-3.26982	4.22e-15
MYOT	-3.26911	5e-54
GAD1	-3.2628	7.65e-30
AC140134.1	-3.26102	8.34e-81
AL662899.1	-3.26039	8.51e-30
DNAJC25-GNG10	-3.25995	2.73e-25
ADGRG3	-3.25935	1.45e-67
ACTC1	-3.25829	3.01e-41
LINC01559	-3.25796	5.08e-17
PWP2	-3.25615	1.12e-38
KCNIP1	-3.25522	2.72e-41
ARPC4-TTLL3	-3.25339	2.65e-82
ACSM4	-3.25306	4.01e-20
AC010978.1	-3.25121	1.14e-38
AL139220.2	-3.24729	1.4e-48
AC068946.1	-3.24711	1.74e-53
FAM153A	-3.24514	5.2e-35
AC062028.1	-3.24281	1.19e-25
SMC2-AS1	-3.24068	1.26e-46
TSPAN8	-3.24037	8.62e-50
AC005531.1	-3.23955	1.05e-23
TRPC7	-3.23896	1.17e-20
AL450306.1	-3.23647	1.93e-101
AL031772.1	-3.2363	1.25e-30
PCK1	-3.23419	9.74e-23
EIF4E1B	-3.23343	7.28e-20
ALDOAP2	-3.23242	9.04e-33
TEX45	-3.23147	5.03e-35
ADAMTS20	-3.23146	8.16e-16
AC099329.2	-3.22958	8.31e-67
RPL3P12	-3.22804	3.75e-35
TNFSF12-TNFSF13	-3.22793	6.31e-28
SYN2	-3.22737	3.24e-58
AC233964.1	-3.22612	1.45e-33
ST18	-3.2253	1.2e-36
CMTM5	-3.22487	1.7e-31
AC140479.4	-3.22404	6.02e-32
FO681492.1	-3.22184	2.08e-45
AC072062.1	-3.22147	1.09e-29
GGTLC3	-3.21926	2.12e-33
LINC02137	-3.21564	1.2e-23
CTAGE8	-3.21411	2.79e-57
AGTR1	-3.21064	1.33e-54
AC138035.1	-3.20803	5.63e-69
TSPAN19	-3.20687	1.82e-26
AKR1D1	-3.20551	3.37e-22
KRT8P17	-3.20322	1.74e-28
AC131254.1	-3.2027	6.2e-28
NUTM2B	-3.20252	3.81e-61
ZBTB45P1	-3.20244	4.75e-37
AP001453.1	-3.19879	1.58e-72
KRT4	-3.19705	4.01e-19
SH2D6	-3.19492	1.21e-66
TBC1D29P	-3.19432	3.7e-35
AC004160.1	-3.1942	2.19e-34
MUC5AC	-3.19149	1.98e-14
AL022341.2	-3.191	1.8e-32
HAND2	-3.1896	3.55e-48
AL136982.1	-3.18935	2.64e-54
ADAM32	-3.18834	3.36e-57
PTGFR	-3.18693	6.67e-30
MTND5P10	-3.18664	5.02e-31
AL109811.3	-3.18659	8.36e-30
ZMAT4	-3.18378	4.14e-32
CFAP100	-3.18084	8.22e-26
RIMBP3B	-3.17661	4.1e-18
GCSHP5	-3.17516	1.64e-89
CCDC144CP	-3.17276	3.77e-28
PTPRN	-3.17023	5.25e-23
AL356585.1	-3.16936	2.23e-45
LINC01579	-3.16897	1.56e-15
ANKUB1	-3.16667	2.08e-15
C5orf58	-3.16664	1.13e-41
CECR2	-3.1576	4.25e-57
AMN	-3.15708	1.52e-62
CFAP206	-3.15263	5.79e-66
CSDC2	-3.15231	4.29e-45
HNRNPA1P28	-3.15174	3.22e-35
KLK3	-3.15011	3.67e-26
MMEL1	-3.14938	1.44e-50
CASC8	-3.14869	3.38e-22
SLC18A1	-3.14802	3.11e-18
CCN5	-3.14611	5.87e-44
AC024940.2	-3.14445	1.2e-32
RAG2	-3.14422	2.23e-23
ZSWIM5P2	-3.14361	3.45e-42
AC107959.2	-3.14108	7.87e-19
KRT18P23	-3.14024	3.02e-27
NRXN1	-3.13998	9.82e-20
FP236383.2	-3.13981	1.26e-56
RTEL1	-3.13938	5.86e-100
AC015813.2	-3.13819	2.5e-33
TMEM253	-3.13493	5.53e-93
PTPRZ1	-3.13457	1.95e-28
ITPRID1	-3.13304	2.05e-13
SCN7A	-3.13106	5.53e-36
AC008938.1	-3.13074	1.71e-14
ZRSR2P1	-3.12816	2.13e-50
KRT18P16	-3.12741	2.62e-30
NTRK1	-3.12108	7.32e-25
HIF3A	-3.1184	1.89e-90
DCDC1	-3.11819	1.89e-79
AOC4P	-3.11715	3.97e-38
LRRC74A	-3.1139	3.05e-20
DNM1P51	-3.11352	2.38e-41
CEP164P1	-3.11336	1.41e-38
B4GALNT4	-3.11228	3.39e-44
AC025279.1	-3.11205	5.41e-46
ADAM33	-3.11153	1.19e-79
SHOX	-3.11114	9.84e-15
AC136489.1	-3.11062	1.23e-24
AL356585.2	-3.11051	8.14e-19
ELDR	-3.11003	2.08e-19
AC123768.4	-3.10909	6.41e-51
TLR12P	-3.10727	1.63e-18
AL157384.1	-3.10632	2.24e-15
FAM27E3	-3.1038	3.87e-57
TBX1	-3.10198	1.17e-66
LINC02418	-3.10166	2.21e-14
PCBP3	-3.10165	4.74e-41
AC068446.1	-3.10023	5.03e-23
LINC01762	-3.09924	1.19e-27
LY6K	-3.098	9.99e-41
TRIM15	-3.09784	1.43e-17
HNRNPA1P23	-3.09636	1.57e-24
KCTD16	-3.09595	9.62e-44
MTRNR2L6	-3.09367	2.6e-35
TVP23C-CDRT4	-3.09292	1.24e-78
PNCK	-3.09208	9.42e-26
ACTBP9	-3.0903	2.04e-42
SLC34A1	-3.08963	4.14e-15
CROCCP1	-3.08903	1.54e-16
EAF1-AS1	-3.08847	2.93e-68
MIR3681HG	-3.08844	4.17e-17
KRT1	-3.08609	1.58e-22
GSTM5	-3.08568	5.09e-65
LHFPL5	-3.085	1.13e-19
AS3MT	-3.08336	1.7e-86
FAM153B	-3.08207	6.38e-36
RYR2	-3.08185	1.06e-71
ZSCAN5C	-3.08169	1.51e-19
FCAMR	-3.07964	4.78e-18
AL354919.1	-3.07745	5.64e-19
KRT8P35	-3.0762	1.9e-22
POTEI	-3.07377	1.2e-12
ALDOAP1	-3.07354	1.74e-29
GOLGA6L10	-3.07304	4.78e-63
MRPS31P5	-3.07186	1.95e-85
AL359976.1	-3.07072	2.69e-15
HNRNPLP1	-3.0694	2.24e-23
RPL3P10	-3.06858	3.08e-29
TBX22	-3.06403	2.75e-45
AC004623.1	-3.06328	5.67e-54
MTIF2P1	-3.06108	3.02e-27
TDGF1	-3.06086	5.96e-46
KRT18P65	-3.06069	9.77e-27
CFTR	-3.05806	2.69e-34
OR2A9P	-3.05806	1.16e-76
GATD3A	-3.05602	1.58e-37
DPY19L2P1	-3.05472	1.82e-39
ULK4P2	-3.05371	1.76e-46
AL513165.2	-3.05294	1.96e-15
CDH19	-3.05223	1.32e-26
TTN-AS1	-3.05174	2.01e-63
SMG1P5	-3.05029	8.79e-95
AC121758.1	-3.0478	1.85e-17
AC087203.3	-3.04753	8.06e-37
TCP1P3	-3.04625	8.17e-19
HSPE1-MOB4	-3.04519	1.3e-29
KRT8P22	-3.04432	5.49e-22
POC1B-GALNT4	-3.03998	2.64e-59
AC010653.2	-3.03889	1.06e-25
WSCD2	-3.03702	2.38e-39
KRT18P1	-3.03693	4.55e-23
ZNF385B	-3.03561	4.56e-32
ACSM2B	-3.03532	9.97e-17
HK2P1	-3.03527	2.45e-17
GOLGA2P7	-3.03487	1.14e-88
GTF3C2-AS1	-3.03389	2.55e-62
AC026150.1	-3.03273	1.03e-66
AD000671.2	-3.0315	8.85e-51
Z94721.2	-3.0309	1.98e-47
SNORA59B	-3.02971	4.77e-35
CBWD6	-3.02948	3.55e-97
TMEM132C	-3.02931	1.22e-31
HOXA13	-3.02587	2.36e-15
AC139495.3	-3.02504	1.06e-43
LINC02577	-3.02439	6.76e-18
AC131392.1	-3.02365	5.18e-56
AC091057.3	-3.0232	8.86e-90
CLCNKA	-3.02279	3.89e-53
ZNF556	-3.02139	1.3e-21
AL590644.1	-3.01865	2.99e-21
TMEM256-PLSCR3	-3.01864	6.59e-39
HNRNPA1P52	-3.01777	1.73e-36
TBX5	-3.01752	2.5e-20
KRT8P20	-3.01275	5.19e-24
AL360294.1	-3.01127	2.15e-19
DDR1-DT	-3.0109	3.57e-13
POTEJ	-3.01006	2.01e-13
NLRP9P1	-3.00842	6.66e-17
AC139495.1	-3.0084	2.61e-43
ADGB	-3.0084	2.17e-13
ACSBG1	-3.00714	1.01e-46
EEF1A1P26	-3.00703	1.16e-23
KRT18P27	-3.00694	1.04e-23
KCNA1	-3.00574	1.01e-20
AC138894.1	-3.00563	2.03e-30
LINC00632	-3.0047	4.66e-37
TARID	-3.00426	7.61e-24
CPA1	-3.0042	4.19e-15
TEX11	-3.00387	1.55e-14
EEF1GP8	-3.00287	3.41e-27
PRCD	-3.00184	1.5e-96
KRT18P41	-3.00071	2.7e-24
ATP1A4	-2.99713	2.08e-21
LINC02086	-2.99705	5.82e-15
LAMB4	-2.9965	2.33e-38
CNTN1	-2.99207	3.49e-30
AC099522.1	-2.9919	8.38e-44
AC087289.4	-2.99152	6.96e-55
AL591684.2	-2.99144	6.4e-58
AL079307.1	-2.98697	5.15e-13
EEF1A1P34	-2.98691	1.1e-22
LIPJ	-2.98639	1.15e-40
NBPF17P	-2.98413	1.42e-17
FAM90A26	-2.98252	9.85e-17
AL132642.2	-2.98072	6.52e-21
AL139260.2	-2.98042	3.48e-18
MOBP	-2.97924	1.89e-24
AC022540.1	-2.97802	3.98e-24
SLC6A3	-2.97575	1.04e-45
GLYATL1	-2.97509	1.33e-19
SLC8A1-AS1	-2.9744	9.57e-15
EEF1A1P36	-2.97412	7.21e-24
AC016738.1	-2.97409	7e-47
SLC17A7	-2.97394	7.05e-75
GTF2IP1	-2.97359	3e-87
AOX1	-2.96802	2.06e-54
FTCD	-2.96632	6.51e-42
PMS2P6	-2.96321	2.19e-60
PLEKHD1	-2.96156	2.07e-41
NPSR1-AS1	-2.96154	8.16e-19
C17orf99	-2.96038	2.96e-21
ITIH3	-2.95801	2.89e-70
AC098617.1	-2.95693	3.2e-59
KIRREL3	-2.95567	1.11e-24
Z95114.4	-2.95314	2.61e-14
F8A3	-2.95302	5.6e-16
CCDC60	-2.95021	1.54e-20
ERVW-1	-2.94938	3.44e-38
AC098847.1	-2.94864	6.91e-30
AL445363.3	-2.94798	2.22e-34
POU6F2	-2.94777	3.23e-16
MMP20	-2.94774	1.98e-22
GFRA1	-2.947	2.87e-41
NSG2	-2.94342	6.6e-30
CHIAP3	-2.94246	4.13e-40
HIST2H2AA3	-2.93985	1.03e-44
PLSCR3	-2.93829	3.29e-76
HNRNPA1P55	-2.93515	7.54e-29
EEF1GP2	-2.93376	1.98e-22
AMY2A	-2.93304	1.35e-21
AL162726.3	-2.93303	1.01e-15
DAB1	-2.93206	3.74e-39
CTNNA1P1	-2.93013	4.56e-20
AL669831.5	-2.92752	3.54e-88
LY75-CD302	-2.9271	1.9e-17
CATSPERB	-2.92668	2.03e-60
RBM5-AS1	-2.92576	2.16e-68
AC114964.1	-2.92563	1.05e-25
LPO	-2.9228	2.46e-18
KRT8P5	-2.92161	8.58e-25
LINC00635	-2.92107	7.58e-16
STRCP1	-2.92102	9.88e-33
C8orf34	-2.92009	2.46e-38
CFAP61	-2.9179	1.58e-66
CYP8B1	-2.9172	6.07e-32
VXN	-2.91664	1.62e-75
SULT1A4	-2.91612	1.06e-19
ZNF385D	-2.91573	2.34e-49
AL359094.1	-2.91528	1.61e-20
GGTLC5P	-2.91516	7.67e-27
KRT8P37	-2.91354	8.4e-25
HSD17B3	-2.91221	3.78e-70
AC002519.2	-2.91039	5.8e-27
TRIM39-RPP21	-2.90944	1.89e-21
BX005266.2	-2.90674	6.74e-36
RPL7P13	-2.9056	3.54e-33
SIK1	-2.90483	6.79e-18
NFE2L3P1	-2.90327	4.71e-16
NEK10	-2.90095	1.65e-69
AC011294.1	-2.89955	3.54e-17
PTGES3L-AARSD1	-2.89767	8.13e-29
ZNF804B	-2.8974	1.88e-23
BMPR1B	-2.89706	6.03e-36
CSTF3-DT	-2.89643	2.39e-19
MTRNR2L10	-2.89567	2.37e-37
STMND1	-2.89552	5.25e-14
B3GNT6	-2.8955	9.2e-19
LINC00689	-2.8948	4.41e-25
CA6	-2.89442	1.91e-16
LINC00304	-2.89391	1.61e-21
NPIPB11	-2.89342	4.62e-71
AC026362.1	-2.89239	2.01e-78
RPL29P25	-2.89228	9.84e-28
DGKK	-2.8922	7.2e-13
AC009065.1	-2.89076	1.61e-38
PALM2	-2.89073	6.37e-48
STON1-GTF2A1L	-2.88943	4.81e-23
ACTG1P21	-2.88937	3.24e-28
KCTD19	-2.88849	1.14e-34
AC025164.1	-2.88828	1.65e-40
STX16-NPEPL1	-2.88701	3.55e-73
PMS2P7	-2.88524	2.86e-45
GRIA4	-2.8835	5.74e-26
AC007614.1	-2.88339	1.64e-14
SNX15	-2.88288	2.87e-102
FSCN3	-2.88211	8.37e-29
CNTN5	-2.88127	4.78e-48
GPAA1P2	-2.88066	1.11e-21
CBWD5	-2.87808	5.54e-101
KRT18P20	-2.87597	1.78e-21
TRPA1	-2.87364	1.43e-13
AC138866.1	-2.87357	5.13e-37
SPATA21	-2.87304	5.49e-13
AC016590.1	-2.87303	2.48e-73
RNA5-8SN2	-2.87214	1.49e-91
SAP25	-2.87187	3.95e-54
AC021517.1	-2.86889	2.14e-15
LINC02395	-2.86793	6.21e-14
OR2A1	-2.86563	8.27e-40
ABCC8	-2.86543	4.52e-38
PMFBP1	-2.86524	3.2e-56
VWA3A	-2.86338	9.22e-36
LINC00520	-2.86314	3e-20
PRMT5-AS1	-2.86303	1.07e-75
LINC02201	-2.86214	1.07e-16
SCHIP1	-2.86207	6.96e-47
TMBIM7P	-2.86136	1.17e-24
DDX25	-2.86135	1.67e-67
HSD17B2	-2.86087	2.41e-12
KIF1A	-2.85869	8.1e-33
AL138828.1	-2.85836	5.54e-18
GOLGA8R	-2.85818	5.42e-75
NRN1L	-2.85747	4.03e-25
AL121594.1	-2.85724	2.72e-46
KRT8P23	-2.85707	1.25e-21
LINC01225	-2.85637	2.72e-17
RFPL3S	-2.8556	7.91e-64
AC007040.2	-2.85536	5.96e-17
TSPAN16	-2.8531	5.3e-19
GAPDHP68	-2.85244	4.09e-23
AP000695.3	-2.8523	1.09e-17
AL845472.1	-2.85154	9.86e-32
ADIRF	-2.85075	5.87e-48
CTAGE16P	-2.84888	3.53e-15
AC068722.1	-2.84826	2.77e-21
ZFHX2-AS1	-2.84651	4.72e-93
RPL7P37	-2.8463	2.39e-32
HMGA1P1	-2.84622	1.28e-26
AF279873.2	-2.84457	1.17e-39
AC011298.1	-2.84134	1.57e-23
AC004129.1	-2.84047	2.22e-28
AC097717.1	-2.83832	1.16e-14
AC008033.1	-2.83831	1.4e-20
RHEBP1	-2.83807	9.07e-47
RPS2P6	-2.83693	3.93e-27
HYDIN	-2.83564	8.15e-63
RADIL	-2.83457	7.41e-76
GIMAP5	-2.83418	9.03e-84
AC010970.1	-2.83117	1.68e-21
KRT18P68	-2.83071	2.65e-23
PGDP1	-2.8297	5.55e-19
DNAH12	-2.82929	6.02e-48
COL6A4P2	-2.82925	4.22e-38
AL157884.3	-2.82778	2.34e-23
FMO1	-2.82732	2.51e-49
TTC6	-2.82708	1.59e-11
AC093525.10	-2.82549	2.32e-29
MICOS10-NBL1	-2.82516	1.01e-14
RPL7AP8	-2.82499	8.06e-33
C6orf222	-2.82458	9.4e-14
MTAPP1	-2.82427	1.2e-28
AC005480.1	-2.82388	2.22e-39
GDF10	-2.82363	3.75e-40
ACTBP13	-2.82308	1.18e-11
SEZ6	-2.8229	2.99e-22
RMDN2-AS1	-2.82275	2.07e-29
DDC	-2.82249	2.19e-19
BCL2L2-PABPN1	-2.82059	1.08e-62
LOXHD1	-2.818	8.83e-38
DCC	-2.81694	4.49e-14
DNAH9	-2.81692	3.2e-46
NPM1P34	-2.81676	2.55e-25
AL157938.2	-2.81579	3.05e-18
AL136226.1	-2.81519	2.32e-27
COL2A1	-2.815	1.43e-15
MYL2	-2.81499	1.03e-21
ADH6	-2.81351	2.33e-44
AKNAD1	-2.81315	1.7e-17
CCDC141	-2.81286	2.19e-51
XPNPEP2	-2.81242	3.52e-35
AC004594.1	-2.81238	2.02e-34
AC036108.2	-2.81108	7.1e-37
LINC01362	-2.81089	4.67e-16
LINC01060	-2.8108	5.5e-19
EFCAB1	-2.80995	1.2e-21
FAM72A	-2.80906	3.62e-35
AC010969.1	-2.80726	2.11e-15
STAG3L1	-2.80708	1.03e-78
AC012508.1	-2.80534	7.52e-14
TTYH1	-2.80498	7.98e-42
HNRNPA1P2	-2.80465	6.88e-27
SETP22	-2.80445	3.41e-33
HAL	-2.80416	1.4e-56
CD300LG	-2.80363	1.08e-31
FMO2	-2.80253	4.97e-52
AC063944.1	-2.80245	3.75e-56
HNRNPA1P26	-2.80234	5.22e-31
TMEM269	-2.80204	9.34e-23
NCOA4P4	-2.80203	7.71e-15
Z95331.1	-2.80195	1.01e-71
HNRNPA1P57	-2.8012	2.6e-24
NPM1P22	-2.8005	2.53e-25
AC103740.1	-2.80021	1.2e-37
CNTFR	-2.80003	5.09e-33
KCNH7	-2.79867	6.94e-16
RDH10-AS1	-2.79865	4.92e-35
NLRP4	-2.7986	3.1e-16
GALNT4	-2.79856	1.3e-45
RPL5P8	-2.79835	6.02e-34
BRDT	-2.79613	8.43e-16
SMG1P3	-2.79599	9.93e-95
UNC80	-2.79458	2.59e-45
HNRNPA1P51	-2.79406	6.63e-26
AC009303.2	-2.79393	7.98e-13
LINGO2	-2.79362	3.24e-28
NPM1P35	-2.79359	2.67e-30
RPS10-NUDT3	-2.79067	1.55e-26
COL6A5	-2.7903	8.37e-13
AL161457.2	-2.78856	1.9e-86
SENP3-EIF4A1	-2.78751	3.2e-21
AL359551.1	-2.7872	3.17e-14
RNA5-8SN3	-2.78686	5.33e-102
OCSTAMP	-2.78549	1.48e-21
PDCD6IPP2	-2.78505	4.64e-46
AL162293.1	-2.78407	7.05e-15
MT1JP	-2.78384	1.57e-24
LINC01136	-2.78372	1.43e-21
SLC24A5	-2.78304	1.13e-15
LRRC37A	-2.78281	2.03e-67
LY86-AS1	-2.7822	7.82e-13
PCDH11Y	-2.78165	7.08e-18
HOXD3	-2.7795	5.97e-30
AC067904.2	-2.77949	4.73e-17
CA1	-2.7778	1.86e-28
RNA5-8SN1	-2.77639	3.83e-99
ZNF23	-2.77538	1.77e-90
AC138409.2	-2.77384	3.85e-110
THSD4-AS1	-2.77331	9.25e-14
TAC1	-2.77301	1.77e-29
AC004386.1	-2.77282	2.58e-33
AC011330.1	-2.7728	4.23e-26
HSPA8P9	-2.77242	2.09e-20
AC084125.2	-2.77187	4.64e-80
NPIPB6	-2.76988	4.4e-49
WDR64	-2.76913	7.68e-29
JAKMIP3	-2.7681	1.84e-61
AL035425.3	-2.7674	1.1e-35
AC120036.1	-2.76503	1.02e-19
CR382285.1	-2.7614	1.44e-22
GPR17	-2.75988	3.33e-48
RPSAP49	-2.75925	1.41e-37
NOTO	-2.75895	1.54e-14
LINC01829	-2.75818	2.04e-17
CFAP44-AS1	-2.75796	6.84e-25
AC129507.1	-2.75773	3.26e-48
PHBP3	-2.75718	1.97e-28
AC005833.1	-2.75675	4.77e-20
ERICH6B	-2.7562	9.66e-72
FGF7P6	-2.75586	1.09e-48
TSKS	-2.75336	3.48e-43
CCDC168	-2.75273	1.21e-14
HSPD1P5	-2.75225	8.26e-17
SSPO	-2.75178	1.11e-64
CTAGE9	-2.75155	2.69e-24
AL590999.1	-2.7508	3.37e-72
KCND2	-2.75072	4.47e-27
PEX5L	-2.75014	6e-57
ADGRD2	-2.74967	6.46e-12
LINC01623	-2.74965	1.53e-13
NHLH2	-2.74953	4.56e-12
AC093895.1	-2.74801	1.32e-27
AC024337.2	-2.74794	4.14e-42
NTNG1	-2.74737	2.6e-24
MRPL23-AS1	-2.74664	9.3e-27
EPPIN	-2.74553	8.75e-19
SVEP1	-2.74475	5.58e-50
GDPD4	-2.74439	4.85e-18
NPM1P50	-2.74225	2.01e-25
AC026410.1	-2.74143	5.19e-51
UBE3AP2	-2.74092	1.57e-13
TMC1	-2.74051	2.22e-23
NT5DC4	-2.74037	9.5e-15
AGAP12P	-2.74021	3.1e-45
CHRDL1	-2.73832	2.35e-43
KRT18P3	-2.73797	3.64e-18
KIF19	-2.73784	1.04e-44
AL513523.2	-2.73741	3.64e-18
POM121L9P	-2.7362	4.22e-66
PADI4	-2.73482	9.62e-22
AL136084.2	-2.73427	2.03e-26
AC011700.1	-2.73416	1.42e-39
AC044810.1	-2.7329	1.41e-30
ACTG1P9	-2.73242	8.68e-20
DHX9P1	-2.73173	9.45e-14
NPM1P12	-2.73165	8.43e-31
KRT8P49	-2.73082	2.54e-20
CDH7	-2.72725	6.37e-11
ICOSLG	-2.72155	1.41e-27
SAPCD1	-2.72019	2.34e-51
AC015910.1	-2.72011	7.47e-19
SBF1P1	-2.71939	4.19e-11
PAH	-2.71937	2.07e-33
BRSK2	-2.71637	3.1e-78
RPL7P48	-2.71636	9.29e-35
LINC00486	-2.71424	5.9e-15
AC118758.3	-2.71398	2.13e-13
RPL7P20	-2.71387	5.34e-29
AC008609.1	-2.71289	5.68e-16
CHRFAM7A	-2.71149	8.91e-62
NPIPA1	-2.71058	9.86e-95
AC005699.1	-2.71054	1.82e-15
RIMS1	-2.71038	1.96e-24
SLC25A6P2	-2.70984	1.04e-30
GUSBP9	-2.70949	5.7e-66
SLC3A1	-2.70948	2.52e-46
AL445363.1	-2.70802	7.86e-18
AL122018.1	-2.70756	6.65e-14
KLRC4-KLRK1	-2.70653	2.98e-26
AC017083.3	-2.70575	2.78e-12
CLEC6A	-2.70522	5.02e-20
RPL7P59	-2.70434	6.92e-23
FAM180B	-2.70244	1.4e-29
RGS22	-2.70217	3.36e-40
AQP7	-2.70194	1.67e-52
RNF112	-2.7014	3.56e-80
PSG9	-2.7011	1.87e-16
ANO4	-2.70108	1.18e-31
MPPED2-AS1	-2.70033	2.8e-38
FUT6	-2.70003	2.82e-13
PCSK1	-2.69822	1.63e-34
GRIN2B	-2.69793	3.02e-14
CR381670.1	-2.69742	5.35e-26
AC020763.4	-2.6971	8.71e-45
NBPF10	-2.69703	6.66e-85
PTPN20	-2.69685	9.91e-26
AC091806.1	-2.6968	9.98e-13
RAB4B-EGLN2	-2.69673	2.34e-14
AC106782.1	-2.69587	9.13e-33
PWRN1	-2.69468	2.69e-39
AC078899.4	-2.6945	6.02e-40
AC093525.6	-2.6942	7.57e-23
MAB21L1	-2.69396	1.26e-48
HIST2H4B	-2.69296	7.03e-17
HNF1A-AS1	-2.69283	5.36e-12
ATP2C2-AS1	-2.69239	6.88e-72
CLSTN2	-2.69176	1.29e-51
LINC00222	-2.69049	1.52e-29
AC093270.2	-2.68964	4.67e-30
AL021877.1	-2.68664	4.57e-14
CTRC	-2.68635	3.51e-21
AP000357.1	-2.6859	3.35e-28
MYH13	-2.68574	1.98e-11
AC004917.1	-2.68403	6.01e-16
KIAA0408	-2.68376	2.29e-18
PRG2	-2.6833	1.16e-20
TNRC18P2	-2.68299	6.6e-13
AC098934.2	-2.68286	7.78e-18
AC122688.4	-2.68277	1.27e-13
LCNL1	-2.68193	5.89e-21
AC145138.1	-2.68165	6.16e-57
MROH2A	-2.67856	2.32e-19
AGAP7P	-2.67831	1.78e-26
PRSS33	-2.67817	1.48e-17
GATD3B	-2.67726	2.34e-61
PCOLCE2	-2.67558	3.76e-51
PPT2-EGFL8	-2.67516	1.73e-88
VWC2L	-2.67501	4.33e-11
AL365440.1	-2.6741	4.45e-22
HNRNPA1P34	-2.67075	2.41e-22
ABCC13	-2.67041	7.33e-11
CALML6	-2.66799	4.23e-41
AC117834.1	-2.66794	6.96e-25
RPS4XP20	-2.66755	3.79e-26
NUTM2A	-2.66709	4.75e-50
LINC02280	-2.66521	3.93e-11
ACTG1P19	-2.66465	5.38e-21
NPM1P31	-2.66463	2.45e-26
EEF1A1P27	-2.66447	1.53e-21
HCG25	-2.66424	3.15e-104
AL360181.3	-2.66409	1.45e-16
DNAAF1	-2.66352	2.56e-82
AC013489.3	-2.66178	3.62e-45
WNT8A	-2.66165	6.09e-14
SH3TC2-DT	-2.65954	1.13e-11
ENPP7	-2.65904	4.68e-12
AC244197.3	-2.65797	6.21e-81
AC007998.3	-2.65752	6.73e-66
NAV3	-2.65751	7.82e-54
RPL7AP58	-2.65471	3.24e-26
DUSP9	-2.65409	9.74e-15
TOX4P1	-2.65408	4.63e-13
CCDC150	-2.65396	1.11e-51
ACTBP12	-2.65344	9.68e-30
KRT18P21	-2.65321	3.17e-18
AL392046.1	-2.652	5.93e-25
AC079328.1	-2.65025	5.67e-30
ADRA1A	-2.64869	2.16e-25
STXBP5L	-2.64866	3.04e-33
AC087311.1	-2.64828	5.19e-19
LINC02580	-2.6478	1.7e-53
NPIPB7	-2.64609	4.92e-30
LRRC37A9P	-2.64451	2.1e-10
AC138932.1	-2.6445	1.23e-75
USH2A	-2.64358	1.21e-21
AC018946.2	-2.6409	6.85e-15
BRINP3	-2.64049	2.5e-32
KRT18P33	-2.64048	5.85e-20
AC011467.1	-2.63977	2.04e-12
WNK2	-2.63941	6.47e-61
CHURC1-FNTB	-2.63936	1.19e-24
ACTBP11	-2.63777	1.72e-36
TBPL2	-2.63761	1.43e-12
AL022323.3	-2.63604	3.01e-12
AC034195.1	-2.63587	2.73e-19
ZNF402P	-2.63529	8.97e-13
ZNF670-ZNF695	-2.63519	1.78e-15
NPM1P40	-2.63425	2.34e-28
KRT8P43	-2.63333	2.61e-17
DRC7	-2.63257	4.47e-27
CICP12	-2.63235	1.21e-26
PCDHA4	-2.63224	8.34e-24
AL136295.1	-2.63205	8.33e-16
ADAD2	-2.63204	6.18e-20
FP325335.1	-2.632	1.9e-17
LINC01847	-2.63183	3.35e-10
CLCA3P	-2.63172	4.79e-11
AC007161.1	-2.63107	1.12e-15
AGAP10P	-2.63084	1.9e-55
ZAN	-2.6307	1.05e-10
RPSAP55	-2.63038	8.07e-24
TCP1P1	-2.62953	1.19e-16
RPL6P30	-2.62761	8.73e-25
KCNC1	-2.627	1.2e-27
AL499616.1	-2.62675	1.86e-12
C5orf64	-2.62602	1.5e-17
LINC00173	-2.62534	9.53e-38
GAPDHP64	-2.62402	9.9e-24
LRRC7	-2.6235	3.43e-70
RGMA	-2.62277	1.1e-75
AC073188.6	-2.62227	1.23e-17
DLX2	-2.62206	4e-28
AL049737.1	-2.62202	5.51e-19
EIF4A1P7	-2.6199	6.25e-17
HMCN2	-2.61984	2.18e-67
AC110048.2	-2.61878	3.03e-54
AC243571.2	-2.61845	1.96e-23
IL23R	-2.61812	4.66e-12
TBX18	-2.61697	1.76e-47
LINC00707	-2.61603	1.08e-12
AL049844.1	-2.61527	1.43e-24
AC103702.2	-2.61471	1.46e-14
AC044810.2	-2.61469	2.55e-14
AC008568.1	-2.61467	5.4e-15
NHEJ1	-2.61364	2.97e-75
RPS2P24	-2.61155	3.18e-23
INSYN1	-2.61083	4.58e-67
LINC00384	-2.6106	5.77e-10
MRLN	-2.61047	3.12e-12
HNRNPA3P1	-2.60941	5.79e-24
AFG3L2P1	-2.60799	1.21e-13
AC025283.2	-2.60594	4.15e-63
AC087477.2	-2.60513	7.97e-61
A2ML1	-2.60487	4.69e-27
AL139174.1	-2.6031	1.11e-23
CADM3-AS1	-2.60268	1.08e-36
MC5R	-2.60098	2.41e-20
NLRP9	-2.60037	3.71e-11
PYCARD-AS1	-2.59965	1.83e-21
ANXA8L1	-2.59946	4.83e-27
SEMA3D	-2.59885	1.52e-34
AC100849.1	-2.59799	2.35e-17
SLC9A4	-2.5976	2.09e-11
UBE2NL	-2.59694	3.96e-20
DPYS	-2.59617	1.09e-13
MPP4	-2.59463	1.04e-26
AC027682.4	-2.59311	5.33e-56
AC133963.1	-2.59304	4.18e-15
AC097460.1	-2.59242	1.55e-26
MEIOC	-2.59073	5.92e-52
AC079062.1	-2.59008	1.71e-11
C15orf53	-2.58994	2.56e-12
MRRFP1	-2.58896	9.54e-15
AC234781.1	-2.58841	8.36e-21
SLC4A1	-2.58643	2.51e-21
ANKS4B	-2.58642	7.01e-10
AL445487.1	-2.58641	1.02e-15
CCL21	-2.58601	7.99e-36
LINC00303	-2.58549	6.82e-13
DENND6A-DT	-2.58522	1.16e-12
LRRTM2	-2.58501	2.36e-58
AC126603.1	-2.58453	1.85e-12
AC093330.1	-2.58443	1.53e-14
LRRC9	-2.58364	3.04e-12
MCM8-AS1	-2.5833	5.75e-21
RPL3P3	-2.58272	1.17e-27
GPC3	-2.58247	7.65e-64
AP003108.3	-2.58074	3.79e-45
EEF1GP4	-2.5807	1.02e-17
PKP4P1	-2.58067	9.02e-12
AC008736.1	-2.58054	4.51e-30
ACP7	-2.58002	9.07e-12
AL136131.3	-2.57985	5.24e-110
GUSBP11	-2.57875	1.73e-62
FAR2P2	-2.57754	1.55e-82
HNRNPA1P43	-2.57749	1.17e-24
AC093904.4	-2.57738	9.72e-14
THRAP3P1	-2.57681	3.18e-11
MEIS1	-2.57639	3.08e-81
AC010913.1	-2.57589	8.27e-36
GHRHR	-2.57462	1.62e-12
TMEFF2	-2.57438	2.43e-30
DOCK11P1	-2.57398	9.54e-10
AC055813.1	-2.5734	1.44e-16
AC011586.2	-2.57331	2.51e-31
CHRNA4	-2.57327	5.16e-21
ST8SIA1	-2.57149	4.86e-47
PLA2G2A	-2.57012	3.73e-29
PKD1P5	-2.56891	7.47e-42
ZNF849P	-2.56831	2.87e-13
AC025165.1	-2.56782	2.35e-32
RBM24	-2.56691	7.57e-54
ARL17B	-2.56664	3.03e-72
SLC15A5	-2.56595	6.32e-11
AL355581.1	-2.56592	2.81e-32
LINC01303	-2.5638	1.89e-25
MALRD1	-2.56331	1.59e-27
YBX1P6	-2.56195	5.02e-37
AC026954.2	-2.56118	2.39e-13
KRT18P39	-2.56075	2.86e-18
RPL4P2	-2.56024	4.99e-37
AMBP	-2.55998	3.74e-34
STPG4	-2.55992	1.81e-20
FAM87A	-2.55989	1.1e-20
AC004466.1	-2.55938	7.43e-71
EMX2OS	-2.55916	2.81e-27
LINC02028	-2.55914	6.72e-57
AC083973.1	-2.55872	3.5e-15
LINC01341	-2.55815	1.04e-55
AC110056.1	-2.55805	3.68e-28
AC015802.1	-2.55755	1.33e-34
VRTN	-2.55734	1.36e-11
IKBKGP1	-2.5571	5.77e-21
C9orf131	-2.55592	1.18e-21
AL049634.1	-2.55505	3.81e-16
AC108734.2	-2.55417	3.9e-19
LINC01858	-2.55359	1.01e-13
EEF1A1P32	-2.55352	1.41e-14
OSR2	-2.55344	4.73e-49
LINC00313	-2.55274	1.47e-15
CR1L	-2.55254	3.49e-17
ACTA1	-2.55234	6.62e-54
CREG2	-2.55217	2.46e-15
ASCL4	-2.5512	2.15e-12
NUTM2D	-2.55103	2.37e-102
AL627309.1	-2.55102	7.11e-13
RPSAP39	-2.55097	4e-22
ADGRL3	-2.55084	5.09e-33
CAGE1	-2.54943	8.04e-16
CLVS1	-2.54769	1.94e-40
BCAR4	-2.54685	8.36e-17
SCN3A	-2.54664	7.91e-31
CHRNA3	-2.54646	4.24e-25
Z99714.1	-2.54537	7.97e-24
PKP4-AS1	-2.54524	1.3e-51
AC090578.1	-2.54468	1.86e-14
FCGR3B	-2.54378	1.57e-28
AL391056.1	-2.54366	2.15e-13
GPR75-ASB3	-2.54286	4.81e-31
SLC5A10	-2.54285	2.78e-36
BMP5	-2.54234	3.19e-27
FER1L5	-2.54143	6.38e-53
LINC01091	-2.5411	4.07e-39
HNRNPA1P67	-2.54037	4.37e-23
XKR7	-2.54027	9.26e-11
AC098590.1	-2.53953	6.95e-35
MOGAT3	-2.53945	4.27e-14
AC024560.1	-2.53753	7.4e-23
RPL5P25	-2.53747	2.42e-24
RF01971	-2.53742	1.95e-104
STAR	-2.53742	1.67e-21
SLC22A16	-2.53721	6.32e-14
FAM225B	-2.53628	2.62e-35
KRT8P31	-2.53556	1.55e-15
POTEG	-2.53481	3.92e-11
CYP4F3	-2.5346	5.54e-19
SNAP91	-2.53441	5.9e-25
AC092384.1	-2.53396	2.35e-33
SP8	-2.53375	5.67e-16
PROM1	-2.5327	7.75e-24
PHF21B	-2.53166	2.93e-32
AL451081.2	-2.52986	6.59e-40
RPL13AP23	-2.52979	1.33e-39
ALDH1L1	-2.52942	1.76e-41
CYP1A1	-2.52929	3.2e-16
AC095041.1	-2.52909	8.32e-33
CYP46A1	-2.52825	1.91e-82
AC120498.1	-2.52753	1.36e-53
PAK6	-2.5275	5.49e-82
LMCD1-AS1	-2.52711	1.61e-41
TRBC1	-2.52651	1.13e-31
GOLGA6L3	-2.52632	8.58e-20
MORF4	-2.52537	2.66e-26
PCDH10	-2.52519	1.4e-39
ACTG1P12	-2.52474	4.72e-17
RPSAP31	-2.52453	1.41e-18
MLIP	-2.52295	2.41e-45
ANKRD36B	-2.52282	1.29e-75
COL4A6	-2.52188	2.11e-44
TRIM72	-2.51977	8.68e-22
PGM5P4-AS1	-2.51782	5.42e-18
RPL7P10	-2.51733	1.22e-24
PRIMA1	-2.51713	1.02e-32
GADL1	-2.51597	8.53e-09
TLX2	-2.51558	1.12e-12
LINC00544	-2.51555	6.14e-18
GLYATL1P1	-2.51525	1.32e-15
PPP2R2C	-2.51466	3.89e-24
AC006210.2	-2.5141	8.27e-16
XRCC6P4	-2.51259	1.2e-12
MYO15A	-2.51227	2.67e-74
GAPDHP25	-2.51225	5.2e-18
AC067930.4	-2.51117	3.27e-23
CLCN3P1	-2.51068	7.79e-19
CCDC185	-2.5105	7.26e-15
AC008802.1	-2.50978	1.29e-37
NOMO3	-2.50902	2.62e-42
ZNF410	-2.50826	1.37e-104
CRYM	-2.5078	3.9e-26
INTS6P1	-2.50708	1.46e-15
SHCBP1L	-2.50667	1.02e-10
PTCHD1	-2.50615	2.37e-20
AL591806.1	-2.5061	1.2e-28
KLK4	-2.50582	1.77e-30
EIF5AP2	-2.50548	1.11e-25
AC110760.2	-2.50407	1.19e-27
ADAMTS9-AS1	-2.50375	7.07e-24
ARMCX7P	-2.50329	5.59e-29
AC106800.1	-2.50264	5.55e-15
MIR4527HG	-2.50254	2.5e-20
DES	-2.5025	8.24e-50
LILRP2	-2.50246	1.96e-14
TMEM191C	-2.50226	3.01e-68
MYOZ3	-2.50223	9.08e-54
AC138969.2	-2.50214	8.57e-16
NPIPB8	-2.5019	7.36e-13
AC096637.2	-2.50145	4.85e-13
LRRC24	-2.50038	3.36e-16
SEL1L2	-2.49977	3.19e-10
AC034207.1	-2.499	2.26e-21
FAM86MP	-2.49889	1.77e-29
ALB	-2.49846	1.51e-49
AC007182.1	-2.49836	2.08e-12
KIAA1755	-2.49727	1.35e-36
PLA2G2F	-2.49711	1.05e-09
CCDC197	-2.49631	1.79e-13
CR381653.2	-2.49619	1.96e-35
AL589935.1	-2.49608	9.82e-75
ZBBX	-2.49588	1.68e-13
LINC01013	-2.4937	4.07e-16
AL163195.3	-2.49369	7.4e-18
AC138627.1	-2.49253	6.82e-23
TCEAL6	-2.49245	1.78e-26
AC011893.1	-2.49209	9.46e-16
FAM180A	-2.492	5.43e-38
AC108749.1	-2.49151	2.91e-26
AC007099.1	-2.49077	2.05e-20
AC062028.2	-2.49046	6.31e-22
AC021086.1	-2.49012	3.44e-18
CP	-2.48983	1.68e-43
HNRNPA1P47	-2.48903	7.3e-19
RGPD3	-2.48878	1.23e-32
EEF1A1P28	-2.48838	2.1e-31
RPEL1	-2.48709	1.43e-11
AL353678.1	-2.48643	4.6e-30
ZNF322P1	-2.48526	1.49e-18
AC006254.1	-2.48453	3.56e-67
TOMM6	-2.48353	1.01e-111
ARHGAP8	-2.48304	1.96e-96
GOT2P3	-2.48239	2.27e-22
RPL5P6	-2.48155	9.14e-28
GPR78	-2.48142	1.6e-23
ZFPM2-AS1	-2.48103	4.69e-34
MYLK3	-2.48085	2.35e-28
P2RX6	-2.48041	3e-29
ACTA2-AS1	-2.48021	2.79e-47
ADORA2A-AS1	-2.48017	8.64e-38
NEGR1	-2.4796	1.32e-62
RPL5P32	-2.47906	2.69e-19
RPS3AP4	-2.479	1.87e-24
GNAT1	-2.47861	6.36e-11
FOXP2	-2.47831	7.81e-46
PABPC1P2	-2.47766	1.42e-15
AC114730.2	-2.47766	1.69e-28
HMGCLL1	-2.47703	9.97e-36
AC007225.1	-2.47621	5.02e-13
PNLIPRP1	-2.47459	7.32e-11
AL359313.1	-2.47376	3.52e-19
LINC01108	-2.47358	4.11e-10
SKINT1L	-2.47287	9.06e-26
CIDEC	-2.47208	5.49e-14
NPM1P8	-2.47195	2.09e-24
FLRT2	-2.4718	1.07e-78
MFAP5	-2.4702	1.46e-28
CHIAP2	-2.46988	3.91e-17
RPL6P25	-2.46802	7.28e-28
PKMP5	-2.46799	5.91e-14
CHST5	-2.46771	2.26e-33
ATP2B2	-2.46759	1.81e-21
B3GALT1	-2.4674	4.83e-33
ART4	-2.46736	4.96e-47
AC005537.1	-2.46683	6.44e-11
ANKHD1	-2.4654	4e-104
AC009336.2	-2.46486	3.77e-14
RXFP1	-2.46461	3.98e-35
USP50	-2.46422	6.11e-33
MRAP	-2.463	1.66e-17
AMPH	-2.46206	1.71e-43
AC008868.1	-2.46201	4.06e-22
TAF1L	-2.46173	2.36e-09
CICP27	-2.46135	4.48e-14
TRIM80P	-2.46118	1.6e-12
KCNA2	-2.46108	5.33e-25
RPL7AP4	-2.46041	3.43e-24
FGF13	-2.46026	4.56e-52
RP1	-2.46007	4.6e-10
CTNNA3	-2.45908	6.72e-27
KRT8P9	-2.45838	8.13e-20
LINC02532	-2.45761	1.79e-33
RPS8P4	-2.45756	8.39e-32
AC068051.1	-2.45726	2.49e-28
CCDC155	-2.45694	1.33e-12
HNRNPDP1	-2.45623	5.88e-21
PSMC1P10	-2.45611	1.01e-16
AL513548.1	-2.45531	1.57e-15
IFI30	-2.45516	4.53e-71
SYN3	-2.45459	2.09e-40
LINC02099	-2.45429	1.31e-13
AL161636.2	-2.45405	1.99e-20
GAPDHP44	-2.45375	2.57e-20
CPA2	-2.45304	1.13e-18
AADACP1	-2.45153	8.51e-30
EIF4A1	-2.4509	9.42e-99
AC068137.1	-2.44946	8.92e-38
RAB6C-AS1	-2.4492	5.45e-18
LINC00337	-2.44872	6.94e-16
ZPBP2	-2.44747	3.38e-13
CLDN14	-2.44739	2.3e-14
PSMD10P2	-2.44691	1.58e-18
PAX8-AS1	-2.44682	1.3e-109
AL354714.1	-2.44672	1.11e-11
AC069503.2	-2.44636	1.59e-30
RAB3B	-2.44626	8.95e-12
AC007952.6	-2.44508	2.93e-15
Z82217.1	-2.44466	7.96e-28
PSMC1P5	-2.44345	6.78e-53
HNRNPA1P39	-2.44327	1.26e-39
SHANK1	-2.44325	7.12e-42
TNNI3	-2.44203	4.32e-21
AC092042.3	-2.44163	1.69e-29
C12orf77	-2.44129	6.78e-14
HOXA-AS2	-2.44056	1.72e-54
AL365209.1	-2.44049	2.09e-10
ZNF451-AS1	-2.44028	3.43e-102
OXCT2P1	-2.43962	2.84e-37
IGF2BP1	-2.43934	2.32e-10
MTCYBP35	-2.43882	5.5e-20
CATSPERD	-2.4388	5.97e-10
WNT11	-2.43774	1.31e-61
AC093525.2	-2.4374	3.23e-14
RAC1P4	-2.43736	7.26e-28
STARD13-AS	-2.43731	3.55e-49
PDXP	-2.43706	8.28e-64
HNRNPA1P41	-2.43622	5.18e-21
ANKRD18DP	-2.43505	5.32e-13
TUFMP1	-2.43491	9.98e-15
NPPA	-2.4349	3.07e-38
AL135902.1	-2.43467	4.52e-18
PHYHIPL	-2.43412	2.03e-25
NPSR1	-2.43399	6.48e-18
PRDM7	-2.43353	8e-10
GLRA3	-2.4331	2.58e-09
AC134669.1	-2.43187	1.49e-17
UPB1	-2.4307	4.55e-36
AL008729.2	-2.43041	1.32e-41
CPNE6	-2.42981	6.42e-23
FAT3	-2.42952	5.25e-15
LINC02533	-2.42922	1.78e-13
IGFL2-AS1	-2.42922	7.88e-20
TIMP4	-2.42917	1.13e-57
KRT18P18	-2.42747	1.39e-15
EIF4BP9	-2.42702	1.16e-13
AC124276.1	-2.42688	2.42e-29
AC107204.1	-2.42686	4.1e-49
HSFX1	-2.42675	5.1e-19
POLR2J3	-2.42485	1.47e-82
KRT18P36	-2.42392	6.43e-19
KPNA7	-2.42277	1.37e-13
RPL18P13	-2.42261	6.85e-34
BRD7P5	-2.4225	7.99e-12
KIF25	-2.42232	1.5e-17
MIR497HG	-2.42214	7.44e-75
AC012617.1	-2.42127	4.78e-79
SUN3	-2.42106	2.81e-17
AC144833.1	-2.42041	6.1e-13
SCRG1	-2.42005	4.12e-35
AC004877.1	-2.41944	3.3e-42
AL136018.1	-2.41873	4.07e-23
RPL29P2	-2.4176	2.86e-25
MTCO3P22	-2.41752	6.58e-34
AC012085.1	-2.41736	3.07e-45
EIF3IP1	-2.41717	3.86e-18
KHSRPP1	-2.41685	1.78e-14
CALB1	-2.41632	1.03e-38
CES5AP1	-2.4154	1.48e-15
ANKRD30A	-2.41449	7.73e-10
FAM230G	-2.41234	1.78e-17
ALOX15	-2.41229	1.48e-14
AC022211.4	-2.4107	3.49e-31
CALR4P	-2.41018	3e-21
AC103810.2	-2.41007	3.26e-45
XRCC6P1	-2.40987	2.53e-14
SLC22A11	-2.40961	6.04e-15
AL031595.3	-2.40892	1.08e-30
AC008013.1	-2.40882	9.2e-33
BEND3P2	-2.40849	6.94e-12
PPIAL4A	-2.40801	4.08e-26
ANXA2P3	-2.40729	7.36e-22
AC034199.1	-2.40643	6.02e-15
MTCO3P13	-2.40639	6.47e-22
AC120498.3	-2.40613	1.66e-47
AL110118.2	-2.40599	6.07e-36
NPM1P48	-2.40593	3e-20
ARSDP1	-2.40579	1.55e-16
AC104024.1	-2.40513	3.1e-12
UNC13C	-2.40447	1.4e-31
ESRRAP2	-2.40439	1.24e-26
LYPD6	-2.40337	1.2e-21
MSH5	-2.40314	6.05e-69
AL161742.1	-2.40245	8.73e-29
SLC5A5	-2.40197	1.42e-19
AC092384.2	-2.40143	1.33e-19
SLC1A6	-2.40139	1.28e-08
ALG1L7P	-2.40105	6.31e-27
AC092162.2	-2.40049	1.56e-08
ANGPTL7	-2.40049	1.75e-19
NAP1L4P3	-2.4004	1.39e-17
AC009078.2	-2.39983	4.17e-24
C12orf42	-2.39976	9.22e-11
A2MP1	-2.39932	1.5e-32
FOXP1-AS1	-2.39779	3.54e-35
TRPM5	-2.39769	3.78e-40
AC131097.3	-2.39726	1.73e-29
AL590627.1	-2.39705	1.24e-59
KCNMB3	-2.39697	4.2e-93
SPECC1L-ADORA2A	-2.39534	1.63e-13
MYL3	-2.39517	1.05e-34
SHISAL2B	-2.39498	7.63e-14
PTBP1P	-2.39477	1.2e-13
C5orf66	-2.39431	1.19e-44
AL390195.1	-2.39387	4.88e-68
KCNE1	-2.39366	1.04e-21
AC010320.2	-2.39339	1.01e-21
ALAS2	-2.39325	1.62e-20
LINC02519	-2.3931	2e-32
AC012377.1	-2.3925	3.18e-10
TEX26-AS1	-2.3912	6.23e-15
TSSC2	-2.39094	7.86e-74
RBBP4P5	-2.38957	1.69e-13
AC008677.1	-2.38893	6.15e-14
NPHS1	-2.38892	3.26e-10
EPB42	-2.38858	1.64e-28
KLK15	-2.38806	2.18e-19
CCDC148-AS1	-2.38791	2.57e-29
RPS4XP5	-2.38779	3.69e-14
RPSAP63	-2.38614	1.47e-17
CRH	-2.38606	1.73e-14
AC100800.1	-2.38565	8.15e-13
FOXR1	-2.38497	3.36e-15
AC099066.2	-2.38493	2.01e-17
PLXNB3	-2.38468	2.41e-45
AC016745.2	-2.38392	6.45e-24
XRCC6P5	-2.38374	9.41e-13
HAP1	-2.38198	1.17e-53
EEF1A1P20	-2.38133	9.55e-17
LINC02003	-2.38116	1.44e-13
AMER3	-2.38102	1.66e-11
AL136982.6	-2.38062	3.28e-20
BCO2	-2.38027	2.45e-73
AC090912.2	-2.37984	1.82e-18
AC007993.1	-2.37968	2e-14
AC097382.2	-2.37963	8.5e-20
ERN2	-2.37913	1.31e-11
AC122713.2	-2.37886	8.63e-11
RERGL	-2.37841	2.5e-42
CDK3	-2.37796	2.97e-72
PCCA-AS1	-2.37782	1.62e-28
PLAC1	-2.37703	3.31e-13
PDIA2	-2.37701	1.31e-18
MOV10L1	-2.37633	9.99e-39
TBC1D3L	-2.37621	6.72e-35
ODAM	-2.37599	2.56e-26
ATP5F1CP1	-2.37547	1.66e-20
CCDC196	-2.37521	3.12e-14
MAPK4	-2.37471	1.62e-39
MYL10	-2.37426	2.69e-16
ZNF736P9Y	-2.37375	2.89e-19
FGL1	-2.37374	1.55e-12
AC010976.1	-2.37328	1.19e-76
DIO3	-2.37301	2.69e-21
ZIM2	-2.3729	1.49e-28
MIA	-2.37288	2.45e-24
DLGAP2	-2.3724	2.86e-33
GLYATL1B	-2.37235	8.6e-24
TPPP2	-2.37227	2.02e-14
TSNAXIP1	-2.37212	4.18e-69
AC079601.1	-2.37198	8.79e-32
IGFN1	-2.37182	8.94e-30
HORMAD2	-2.37124	8.63e-13
RIPOR3	-2.37053	1.34e-70
EXOC3L4	-2.37048	1.1e-26
NXF3	-2.36964	2.19e-16
LRRD1	-2.36952	7.91e-26
CALN1	-2.36886	6.34e-15
CELA2A	-2.3687	1.35e-14
AC015871.4	-2.36641	2.91e-10
FGF17	-2.36614	3.44e-61
IL12A-AS1	-2.36548	8.2e-13
FAM71D	-2.36529	4.42e-50
CCT5P2	-2.36491	2.36e-12
KCNMB2	-2.36387	6.77e-21
ALG1L8P	-2.36334	5.17e-51
SCLY	-2.36281	5.63e-97
TXNDC2	-2.3621	1.45e-16
LINC02145	-2.36134	2.72e-39
AL033381.1	-2.36059	1.76e-12
AL135960.1	-2.36008	1.04e-37
AC064805.1	-2.35935	7.95e-16
SIGLEC18P	-2.35921	2.09e-21
PID1	-2.35916	2.59e-74
MTRNR2L11	-2.3591	2.62e-13
CYP2E1	-2.35888	2.05e-51
LMX1B	-2.35836	1.35e-21
GAPDHP73	-2.35721	1.28e-17
CHRM3-AS2	-2.35716	3.17e-18
BX088651.4	-2.35629	3.79e-38
C4orf17	-2.3553	1.43e-13
RPL23AP61	-2.35505	3.74e-34
FAM72C	-2.35105	7.49e-17
GH1	-2.35064	2.69e-16
LINC00868	-2.35061	5.17e-18
C12orf80	-2.35034	3.97e-12
TMEM114	-2.35019	1.31e-16
AC245595.1	-2.34949	5.47e-73
FTLP5	-2.34935	3.52e-29
PAK3	-2.34898	3.99e-42
ELMOD1	-2.34742	2.35e-19
ATP2C2	-2.34737	7.59e-76
TSBP1	-2.34704	2.3e-11
AP002026.1	-2.34698	3.11e-80
AC063947.2	-2.34626	2.74e-15
MIP	-2.34527	8.52e-16
AC004797.1	-2.34494	4.28e-12
AC138696.1	-2.34477	1.32e-20
CHL1	-2.3442	3.84e-23
B3GAT3P1	-2.34325	2.74e-29
AP000347.1	-2.3429	1.61e-75
AL022326.1	-2.34282	1.96e-11
CCDC116	-2.34257	4.29e-58
EPHA6	-2.34232	8.91e-46
RPL10P5	-2.3422	1.49e-25
GSTT4	-2.34212	8.14e-12
TRARG1	-2.34168	7.39e-13
HRG	-2.34166	1.95e-10
AC012254.3	-2.34158	8.31e-50
ANKRD30BP1	-2.34157	2.85e-12
GRIP2	-2.34098	1.05e-34
GFRA3	-2.34011	8.06e-27
HNRNPA1P64	-2.33828	4.03e-17
RPL7AP34	-2.33825	2.63e-29
BTBD16	-2.33813	2.54e-21
AL928970.1	-2.33752	4.09e-11
AC099489.1	-2.337	3.91e-58
RPSAP1	-2.3362	1.44e-18
AC022915.2	-2.33583	9.8e-12
AC018552.1	-2.33501	1.26e-25
KRT17P1	-2.33489	8e-12
TM4SF19-TCTEX1D2	-2.33447	3.87e-18
MTCO1P22	-2.33431	6.79e-40
MAS1	-2.33424	2.6e-07
FAR2P1	-2.33423	1.36e-13
TEX35	-2.33339	1.54e-09
AC021016.3	-2.33261	1.65e-54
ACKR2	-2.33159	3.5e-74
LINC01435	-2.33065	3.24e-10
CCT6P2	-2.33059	3.52e-11
OGN	-2.32977	1.41e-30
LINC01347	-2.32966	1.8e-80
AL391416.1	-2.32869	3.4e-19
SIRPAP1	-2.32787	1.79e-12
HOXB-AS3	-2.32704	5.12e-18
ACP4	-2.32701	9.34e-22
RNASE4	-2.32613	5.95e-85
AC011487.2	-2.32606	1.42e-11
ACTG1P11	-2.326	1.38e-14
LINC01671	-2.3254	1.55e-13
ENTPD1-AS1	-2.32465	3.43e-91
CFLAR-AS1	-2.32368	4.39e-67
Z97200.1	-2.3236	5.63e-20
HHIPL2	-2.32161	2.1e-28
AL031595.1	-2.3213	1.61e-12
IRS4	-2.3195	1.66e-22
SSX7	-2.31703	8.15e-14
AC116345.1	-2.31514	1.32e-17
VIL1	-2.31509	1.23e-10
AC097468.1	-2.31451	1.09e-13
AC105339.2	-2.31447	1.37e-52
HMGB1P4	-2.31441	3.91e-29
PTPRVP	-2.31401	1.43e-36
SLC25A3P2	-2.31384	9.52e-18
KIAA1614-AS1	-2.31213	5.85e-23
AC099335.1	-2.31177	1.19e-37
RPS4XP9	-2.31096	5.08e-19
VIPR2	-2.31053	4.76e-24
LINC01732	-2.31039	6.93e-27
RPL29P30	-2.31035	1.39e-23
TRIM34	-2.30977	3.55e-76
RPL3P8	-2.30971	5.79e-15
ZFHX4	-2.30936	5.1e-36
AC079465.1	-2.30901	5.18e-12
ADH5P3	-2.30885	9.36e-17
COL20A1	-2.30722	1.17e-10
PDGFRA	-2.3072	8.56e-46
AL354733.2	-2.30672	5.87e-42
AWAT1	-2.30599	3.01e-13
XBP1	-2.30534	2.43e-110
VIPR1	-2.30517	1.62e-65
EPHA1-AS1	-2.30515	6.69e-19
TMEM191B	-2.3048	1.13e-29
HHLA2	-2.30427	6.15e-15
AC091114.1	-2.30424	3.58e-20
AC093525.9	-2.30419	1.71e-22
CFL1P2	-2.30375	1.19e-30
FAM166A	-2.3017	1.9e-26
ZEB2-AS1	-2.30121	3.72e-32
TIFAB	-2.30109	3.22e-11
FBXO17	-2.30096	3.89e-73
AC246817.2	-2.30095	7.48e-20
TEX15	-2.30086	1.17e-07
NUTM1	-2.30041	1.7e-08
NECAB2	-2.2987	2.1e-23
DIAPH2-AS1	-2.29834	5.44e-14
SPATA3-AS1	-2.2983	3.48e-10
AGXT2	-2.29788	9.2e-10
AC004997.1	-2.29788	6.15e-44
NLRP7	-2.29774	6.57e-11
TMLHE-AS1	-2.29751	4.44e-22
PSG6	-2.2975	6.24e-11
TRIM64FP	-2.29709	3.92e-14
PVRIG	-2.29555	1.63e-37
ADAM23	-2.29535	8.84e-36
TEKT1	-2.29498	4.39e-12
BMS1P16	-2.29385	9.61e-16
GPR146	-2.29329	1.61e-79
LINC01354	-2.29321	9e-33
RPL7AP7	-2.29319	2.84e-21
RBPJL	-2.29316	2.14e-10
AC087521.2	-2.29307	5.63e-28
AF111167.1	-2.29287	4.82e-23
AL451054.1	-2.29242	3.82e-23
SATB1-AS1	-2.29226	1.89e-55
INMT-MINDY4	-2.29176	1.9e-13
CR559946.2	-2.28994	2.02e-41
GTF2IRD1P1	-2.28981	5.45e-18
TMEM74	-2.28978	1.02e-19
FAM230H	-2.28885	1.99e-10
MYCNOS	-2.2884	1.57e-25
PCDH15	-2.2882	1.23e-08
CRB1	-2.28819	1.02e-26
MC4R	-2.28818	2.64e-14
L1TD1	-2.28788	1.19e-23
NPY5R	-2.28742	3.94e-21
RPS4XP8	-2.28705	2.09e-25
TPT1P1	-2.28658	1.61e-32
KBTBD12	-2.28652	2.78e-21
RPL5P35	-2.28627	4.68e-19
AL606490.2	-2.28542	2.2e-12
HAPLN2	-2.28527	1.59e-20
C9orf24	-2.28469	3.47e-41
AC209007.1	-2.28447	1.37e-45
ATP13A5	-2.28436	2.56e-67
NBEAP1	-2.28408	9.87e-34
AC012085.2	-2.28404	5.07e-29
LINC00581	-2.28383	2.96e-16
RBMS3-AS2	-2.28375	2.01e-29
AC108058.1	-2.28326	2.11e-26
AC092821.2	-2.28304	1.57e-09
CDC20B	-2.28303	1.15e-13
STAU2-AS1	-2.28221	6.43e-16
PART1	-2.2821	8.18e-14
HNRNPA1P25	-2.282	2.59e-16
AC025180.1	-2.28097	2.27e-27
STARD6	-2.28067	2.05e-12
GAPDHP69	-2.27988	1.32e-19
ALDH1A2	-2.27973	4.09e-41
MTCO1P24	-2.27925	8.18e-15
SLC36A3	-2.27873	2.07e-08
AC105021.1	-2.27797	4.33e-14
C8B	-2.27754	3.27e-13
CNTN2	-2.27586	3.04e-24
MYL8P	-2.27564	2.35e-31
RPS4XP21	-2.27426	8.18e-19
ZNF259P1	-2.27391	6.71e-19
AF233439.1	-2.27376	1.49e-17
RPS2P35	-2.27355	6.97e-26
TUBBP6	-2.27288	5.47e-15
AL138899.1	-2.27219	5.15e-12
MTCYBP16	-2.27097	4.63e-17
BEND4	-2.27093	7.62e-09
OMG	-2.27088	3.11e-54
HNRNPKP3	-2.27078	1.09e-10
AC099668.1	-2.27051	1.43e-34
DPT	-2.27024	4.93e-39
HP	-2.27008	6.99e-14
LAMP5-AS1	-2.26997	8.28e-12
AL512625.3	-2.2698	4.42e-25
LNX1-AS1	-2.26943	7.38e-13
CFAP54	-2.26875	1.98e-59
FAR2P3	-2.26772	2.67e-29
AC010336.1	-2.26753	3.27e-27
COL6A6	-2.26752	6.49e-31
ST13P12	-2.2672	5.08e-14
RTEL1-TNFRSF6B	-2.26602	1.66e-82
AC239803.1	-2.26589	8.39e-11
OMD	-2.26549	2.31e-25
CDKL1	-2.26548	5.73e-84
HOXA7	-2.26512	5.82e-16
AC136475.1	-2.26482	4.48e-51
AL162258.1	-2.26439	1.42e-18
AL356966.1	-2.26436	2.32e-27
AC078991.1	-2.26388	6.38e-25
AL356056.1	-2.26369	1.81e-10
AC008125.1	-2.26358	4.46e-12
AP000892.3	-2.26336	5.92e-76
AC139256.2	-2.26246	9.45e-107
FYB2	-2.26233	2.17e-22
WFIKKN1	-2.26185	3.91e-52
HSP90AA6P	-2.2615	1.81e-24
AC125238.2	-2.26148	1.25e-11
HOXA11-AS	-2.26133	2.91e-11
TCEAL5	-2.2612	3.83e-32
NMRAL2P	-2.26023	2.05e-39
UNC5A	-2.25983	2.53e-30
HOXA9	-2.25973	4.63e-16
CDRT4	-2.25843	3.36e-77
FCAR	-2.25813	6.75e-18
PKMP2	-2.25791	2.93e-13
MTCP1	-2.25662	6.97e-108
BCLAF1P1	-2.25594	3.46e-09
AC078845.1	-2.25537	2.88e-14
AC105415.1	-2.2546	1.28e-12
AC148477.3	-2.25458	3.29e-23
C22orf24	-2.25456	5.01e-27
ETV3L	-2.25455	1.74e-10
AC092447.2	-2.25396	1.83e-23
SELENOV	-2.25391	5.89e-25
IGF2BP2-AS1	-2.25372	1.63e-10
AC018695.7	-2.25344	2.38e-10
MUC4	-2.2525	4.62e-23
IGF2BP3	-2.25219	4.21e-26
AC068491.2	-2.2521	6.85e-31
AC109460.3	-2.25206	1.13e-66
GJB7	-2.25005	1.84e-10
COL25A1	-2.24846	2.32e-50
AC007346.1	-2.24721	1.04e-15
PSMD8P1	-2.24711	4.51e-17
AC095059.2	-2.24691	4.48e-16
VNN3	-2.24656	4.79e-12
CXXC1P1	-2.24611	5.22e-11
RN7SL1	-2.24603	4.25e-108
AC009090.5	-2.24539	4.06e-30
MNX1	-2.24516	2.4e-08
RPSAP76	-2.2451	2.11e-20
PPIAP33	-2.24499	7.5e-24
TDH	-2.24473	3.08e-39
LAMTOR5-AS1	-2.24451	4.27e-82
LINC02227	-2.24329	6.7e-11
ACSBG2	-2.242	3.07e-27
AC079089.1	-2.24173	1.86e-12
KRT8P13	-2.24165	1.19e-21
LINC00276	-2.24159	4.77e-13
RPSAP46	-2.24142	1.96e-20
AC133552.1	-2.24048	9.35e-11
EGFL8	-2.24004	1.57e-80
ARHGAP42P2	-2.2395	4.4e-11
AC068473.3	-2.23938	1.63e-23
AC090518.1	-2.23895	5.6e-11
AC105052.1	-2.23887	7.01e-11
CHRNA7	-2.23829	2.36e-51
SCN10A	-2.23786	5.32e-10
C5orf60	-2.23776	2.62e-11
PILRB	-2.23736	3.99e-77
AL772337.1	-2.23717	9.2e-13
RANP6	-2.23707	2.16e-22
RPL7P44	-2.23698	2.08e-26
LINC00423	-2.23567	5.6e-25
SCN2A	-2.23401	6.73e-17
DBET	-2.23384	7.83e-12
NPIPA7	-2.2336	5.39e-19
NPIPB2	-2.23322	2.59e-30
AL109809.1	-2.2331	1.39e-11
AL133163.1	-2.23288	2.42e-15
TCP11	-2.23218	7.47e-24
MKRN3	-2.23214	5.26e-12
PAPPA2	-2.23204	1.46e-32
KCNS2	-2.23202	7.78e-17
BCL2L15	-2.2316	9.02e-45
AP000757.1	-2.23118	1.38e-48
RHBG	-2.23033	4.36e-12
LINC01901	-2.23026	2.56e-15
HNRNPA1P63	-2.23013	4.1e-16
CYP2A7	-2.22866	1.81e-09
HNRNPA1P56	-2.22859	2.4e-15
AL359092.2	-2.228	4.97e-25
U40455.1	-2.22772	3.46e-21
C6orf15	-2.22764	1.32e-19
AC141586.4	-2.22738	1.42e-14
AC103564.2	-2.22687	1.76e-15
AC016876.2	-2.22644	3.81e-72
AC010401.1	-2.22637	1.6e-27
TWIST2	-2.22597	1.73e-44
PGLYRP2	-2.22594	5.22e-13
RFPL3	-2.22561	1.5e-11
KRT18P8	-2.22547	8.14e-19
CAMKV	-2.22513	1.61e-13
GSTT2	-2.22465	2.51e-19
AC093827.1	-2.22345	5.08e-22
CCR6	-2.22336	4.29e-14
CYP2T3P	-2.22315	1.65e-25
CHGA	-2.2229	1.52e-09
AC005156.1	-2.22285	6.51e-27
SSUH2	-2.22253	2.81e-34
SEPT4-AS1	-2.22224	2.28e-65
PIK3R2	-2.22216	2.24e-55
AC009227.1	-2.22199	2.25e-12
SPNS1	-2.22152	3.9e-97
AC013470.3	-2.22134	1.61e-12
MIR1-1HG-AS1	-2.22117	2.64e-13
AL033528.2	-2.22099	2.18e-18
FAM230B	-2.22078	7.53e-13
AC012414.5	-2.22048	1.36e-29
AC010325.1	-2.22039	2.01e-26
SCML4	-2.22031	8.37e-26
SLC2A14	-2.21914	3.5e-12
MPPED2	-2.2186	1.07e-60
AC118942.1	-2.21804	3.12e-19
HNRNPA1P6	-2.21793	5.59e-17
AC008567.1	-2.21687	3.7e-12
TRIM74	-2.21639	8.93e-38
CGREF1	-2.21499	7.06e-32
AC074134.1	-2.21462	3.96e-12
PKMP1	-2.21446	1.5e-15
RPL7P12	-2.21401	1.04e-18
AC003071.1	-2.2127	2.77e-19
LINC01800	-2.21264	5.91e-14
HNRNPA1P20	-2.21207	3.78e-14
GTF2H2	-2.21112	4.19e-74
RPL7P58	-2.21087	3.69e-19
FER1L6	-2.21077	1.24e-14
AL592310.1	-2.21041	1.66e-18
IGBP1P3	-2.21009	9.08e-18
AC110926.1	-2.20977	8e-08
RFX4	-2.20974	1.13e-18
HOXC6	-2.20956	6.22e-30
WDR49	-2.20937	3.85e-13
FAM72B	-2.20904	4.92e-25
NFASC	-2.20901	5.57e-67
GOLGA8N	-2.20895	9.68e-104
ASIC3	-2.20835	2.89e-70
AC098679.2	-2.20831	1.06e-53
KLK1	-2.20784	1.3e-21
LINC00836	-2.20715	4.07e-12
AFP	-2.20696	1.09e-09
[truncated: 934 more rows]
