# Supplementary material for: ASF1B: A Possible Prognostic Marker, Therapeutic Target, and Predictor of Immunotherapy in Male Thyroid Carcinoma
Source: Front Oncol. 2022 Jan 31;12:678025. doi: 10.3389/fonc.2022.678025 (PMC8841667; doi:10.3389/fonc.2022.678025)
Supplement: Supplementary Table 3 — Hub genes screened from differentially expressed genes by weighted gene coexpression network analysis. [file Table_3.xlsx]

## Sheet: Module_Gene_cor_hubgene (1)
Gene	Group	R	P	KME
SCN10A	pink	0.922522	9.06e-53	0.922522
TRPA1	pink	0.870739	2.67e-39	0.870739
C6orf222	pink	0.88912	2.75e-43	0.88912
LINC02577	pink	0.879977	3.18e-41	0.879977
MRLN	pink	0.923342	4.76e-53	0.923342
ATP1B4	pink	0.973764	4.06e-82	0.973764
MYLK3	pink	0.897574	2.29e-45	0.897574
ACTN3	pink	0.950361	9.69e-65	0.950361
TRIM72	pink	0.952729	4.62e-66	0.952729
ART3	pink	0.966922	8.87e-76	0.966922
LINC01788	pink	0.818246	1.31e-30	0.818246
KRT8P17	pink	0.835109	4.65e-33	0.835109
SYNPO2L	pink	0.972579	6.55e-81	0.972579
MYH7	pink	0.959718	2.08e-70	0.959718
MYL2	pink	0.962808	1.4e-72	0.962808
ACTN2	pink	0.975606	4.15e-84	0.975606
MYBPC1	pink	0.945485	3.27e-62	0.945485
MUSTN1	pink	0.813075	6.46e-30	0.813075
MYOZ3	pink	0.880104	3.02e-41	0.880104
CKM	pink	0.974968	2.1e-83	0.974968
MYOT	pink	0.835242	4.49e-33	0.835242
ACTC1	pink	0.813477	5.77e-30	0.813477
TNNT3	pink	0.834004	6.8e-33	0.834004
ACTA1	pink	0.949198	4.07e-64	0.949198
SLC1A7	red	0.852114	1.12e-35	0.852114
FGF10	red	0.859173	6.24e-37	0.859173
DIO3	red	0.842654	4.18e-34	0.842654
XPNPEP2	red	0.865666	3.83e-38	0.865666
VIT	red	0.836816	3.51e-33	0.836816
ABCA9	red	0.823186	3.64e-31	0.823186
OSR1	red	0.827368	9.15e-32	0.827368
ABCA6	red	0.850602	2.03e-35	0.850602
LRRN4CL	red	0.874902	5.48e-40	0.874902
FAM180A	red	0.8496	2.98e-35	0.8496
OSR2	red	0.881909	1.74e-41	0.881909
SVEP1	red	0.892527	5.97e-44	0.892527
SCARA5	red	0.862077	1.82e-37	0.862077
OMD	red	0.835026	6.6e-33	0.835026
OGN	red	0.80993	2.33e-29	0.80993
MFAP5	red	0.830238	3.47e-32	0.830238
PI16	red	0.812166	1.19e-29	0.812166
PODN	red	0.897626	3.17e-45	0.897626
DPT	red	0.846049	1.17e-34	0.846049
CXorf21	greenyellow	0.898081	9.77e-46	0.898081
HPGDS	greenyellow	0.822412	2.03e-31	0.822412
FOXP3	greenyellow	0.83691	1.45e-33	0.83691
CD300LF	greenyellow	0.915051	1.52e-50	0.915051
IL4I1	greenyellow	0.904841	1.53e-47	0.904841
CXCL10	greenyellow	0.81523	1.97e-30	0.81523
LY86	greenyellow	0.927767	7.25e-55	0.927767
TREM2	greenyellow	0.849053	1.57e-35	0.849053
C12orf42	magenta	0.838384	1.18e-33	0.838384
BEND4	magenta	0.852532	5.58e-36	0.852532
LINC02397	magenta	0.918541	1.67e-51	0.918541
LINC02325	magenta	0.887766	4.85e-43	0.887766
SLC12A3	magenta	0.837968	1.35e-33	0.837968
ENTHD1	magenta	0.831188	1.44e-32	0.831188
CXCR5	magenta	0.872523	9.81e-40	0.872523
ANTXRLP1	magenta	0.844449	1.28e-34	0.844449
TBC1D27P	magenta	0.816532	1.78e-30	0.816532
TIFAB	magenta	0.872911	8.28e-40	0.872911
CHRM3-AS2	magenta	0.929675	1.99e-55	0.929675
SCML4	magenta	0.898456	1.15e-45	0.898456
FAM30A	magenta	0.815123	2.73e-30	0.815123
P2RX5	magenta	0.94783	1.8e-63	0.94783
BLK	magenta	0.877683	8.47e-41	0.877683
TRBC1	magenta	0.841742	3.48e-34	0.841742
ICAM3	magenta	0.832279	1e-32	0.832279
CD180	magenta	0.802681	1.14e-28	0.802681
SKA1	grey60	0.874964	1.2e-40	0.874964
DLGAP5	grey60	0.86606	7.04e-39	0.86606
KIF4A	grey60	0.920043	2.26e-52	0.920043
PBK	grey60	0.876933	4.92e-41	0.876933
MELK	grey60	0.956922	4.87e-69	0.956922
IQGAP3	grey60	0.819177	2.99e-31	0.819177
BUB1	grey60	0.881913	4.24e-42	0.881913
MKI67	grey60	0.862615	3.08e-38	0.862615
CEP55	grey60	0.875054	1.18e-40	0.875054
KIF20A	grey60	0.805386	1.92e-29	0.805386
TPX2	grey60	0.892471	1.54e-44	0.892471
ASF1B	grey60	0.814602	1.22e-30	0.814602
TMEM92	turquoise	0.841015	1.84e-33	0.841015
GRHL3	turquoise	0.811005	4.24e-29	0.811005
WNT10A	turquoise	0.804353	3.07e-28	0.804353
ST6GALNAC5	turquoise	0.856324	4.78e-36	0.856324
KCNQ3	turquoise	0.904218	1.27e-46	0.904218
PLEKHN1	turquoise	0.852929	1.9e-35	0.852929
SYT12	turquoise	0.864376	1.56e-37	0.864376
TMPRSS4	turquoise	0.91522	7.41e-50	0.91522
CYP2S1	turquoise	0.890605	4e-43	0.890605
KRT80	turquoise	0.847229	1.78e-34	0.847229
GJB3	turquoise	0.80917	7.37e-29	0.80917
TMPRSS6	turquoise	0.897458	7.98e-45	0.897458
NECTIN4	turquoise	0.87617	6.89e-40	0.87617
GABRB2	turquoise	0.844674	4.7e-34	0.844674
NGEF	turquoise	0.849037	8.84e-35	0.849037
B3GNT3	turquoise	0.910385	2.2e-48	0.910385
DCSTAMP	turquoise	0.864642	1.4e-37	0.864642
LAMB3	turquoise	0.879454	1.38e-40	0.879454
TGM7	cyan	0.818647	4.05e-31	0.818647
POU3F2	cyan	0.864092	1.9e-38	0.864092
NOTO	cyan	0.94089	1.77e-60	0.94089
EIF4E1B	cyan	0.890357	5e-44	0.890357
WDR49	cyan	0.966763	4.34e-76	0.966763
SLC9A4	cyan	0.958301	6.34e-70	0.958301
COL6A5	cyan	0.958724	3.44e-70	0.958724
CRYM	cyan	0.843361	8.15e-35	0.843361
LINC02395	darkgreen	0.826682	1.65e-32	0.826682
RGPD1	darkgreen	0.897558	4.67e-46	0.897558
AKNAD1	darkgreen	0.938613	1.08e-59	0.938613
DLX6-AS1	darkgreen	0.858063	1.4e-37	0.858063
GLT1D1	lightcyan	0.833472	3.12e-33	0.833472
TENM1	lightcyan	0.865758	1.02e-38	0.865758
GOLT1A	lightcyan	0.822799	1.13e-31	0.822799
LINC02471	lightcyan	0.849913	7.39e-36	0.849913
RXRG	lightcyan	0.807848	1.17e-29	0.807848
PRR15	lightcyan	0.802817	5e-29	0.802817
ZCCHC12	lightcyan	0.840125	2.95e-34	0.840125
SLC24A5	royalblue	0.913872	1.8e-50	0.913872
FUT6	royalblue	0.87656	5e-41	0.87656
LINC00836	royalblue	0.83828	4.34e-34	0.83828
CADM2	royalblue	0.810487	4.17e-30	0.810487
LAMP5-AS1	royalblue	0.876698	4.85e-41	0.876698
ZFHX2-AS1	yellow	0.838934	2.23e-33	0.838934
KCNAB3	yellow	0.801646	3.81e-28	0.801646
RTEL1-TNFRSF6B	yellow	0.81586	5.35e-30	0.81586
STAG3L5P-PVRIG2P-PILRB	yellow	0.857309	1.78e-36	0.857309
SLC8A1-AS1	purple	0.888792	2.72e-43	0.888792
C5orf64	purple	0.851976	6.88e-36	0.851976
SLC25A5P2	purple	0.815264	2.8e-30	0.815264
LINC01750	purple	0.92504	9.96e-54	0.92504
HOXA13	purple	0.947176	3.83e-63	0.947176
HOXA11-AS	purple	0.921516	1.66e-52	0.921516
TRPM8	purple	0.819633	7.11e-31	0.819633
PITX1	purple	0.879587	3.22e-41	0.879587
LINC00323	purple	0.815231	2.8e-30	0.815231
MASP1	purple	0.81273	5.98e-30	0.81273
ACSL6	purple	0.876523	1.44e-40	0.876523
TRIM9	purple	0.899454	6.17e-46	0.899454
MTRNR2L13	salmon	0.808055	1.4e-29	0.808055
MTRNR2L6	salmon	0.814724	1.87e-30	0.814724
MTRNR2L10	salmon	0.80533	3.07e-29	0.80533
LINC01180	darkred	0.803062	4.22e-29	0.803062
CLEC18A	darkred	0.846512	2.24e-35	0.846512
HNRNPA1P47	darkred	0.802221	5.2e-29	0.802221
CDH7	green	0.812892	1.16e-29	0.812892
ANKUB1	green	0.827271	1.17e-31	0.827271
CDH12	green	0.801559	3.37e-28	0.801559
CLEC18C	green	0.816268	4.11e-30	0.816268
HNF1A-AS1	green	0.818788	1.86e-30	0.818788
MUC19	green	0.880389	4.4e-41	0.880389
HELLPAR	green	0.851582	1.64e-35	0.851582
USH2A	green	0.852963	9.51e-36	0.852963
SHOX	green	0.81435	7.44e-30	0.81435
PRDM7	green	0.827636	1.04e-31	0.827636
CRX	green	0.84325	4.07e-34	0.84325
EXD1	green	0.87366	1.16e-39	0.87366
TRIM80P	green	0.87892	9.1e-41	0.87892
TCF23	green	0.824668	2.77e-31	0.824668
MUC17	black	0.807618	4.33e-29	0.807618
RGPD5	black	0.811159	1.5e-29	0.811159
TSIX	black	0.875195	4.14e-40	0.875195
POTEE	black	0.850415	1.92e-35	0.850415
SAG	black	0.867334	1.58e-38	0.867334
KIAA2012	black	0.813014	8.58e-30	0.813014
RHBDF1P1	black	0.851189	1.42e-35	0.851189
RPL3P3	brown	0.82361	5.61e-31	0.82361
EEF1A1P22	brown	0.863053	1.96e-37	0.863053
EEF1A1P4	brown	0.821963	9.57e-31	0.821963
RPL3P2	brown	0.833434	2e-32	0.833434
GRIN2B	lightgreen	0.874421	1.65e-40	0.874421
CLCA3P	lightgreen	0.885282	7.44e-43	0.885282
CALHM4	lightgreen	0.89167	2.41e-44	0.89167
GOLGA8O	lightgreen	0.845364	3.71e-35	0.845364
USP32P3	lightgreen	0.826607	2.91e-32	0.826607
TRIM71	lightyellow	0.843644	6.66e-35	0.843644
SLC34A1	lightyellow	0.828976	1.22e-32	0.828976
FAM135B	lightyellow	0.848794	9.59e-36	0.848794
RBFOX3	lightyellow	0.952901	1.16e-66	0.952901
MIR1-1HG-AS1	lightyellow	0.894948	3.44e-45	0.894948
GSG1L	lightyellow	0.819086	3.08e-31	0.819086
FAM86LP	tan	0.905024	9.4e-48	0.905024
CYP4F23P	tan	0.940339	3.94e-60	0.940339
ACSBG1	tan	0.904195	1.56e-47	0.904195
ATP2B2	tan	0.91025	3.13e-49	0.91025
CYP4F3	tan	0.961207	8.48e-72	0.961207
CCDC185	tan	0.864417	1.75e-38	0.864417
CDRT1	tan	0.91865	7.8e-52	0.91865
NECAB2	tan	0.922731	3.38e-53	0.922731
AMBP	tan	0.883921	1.69e-42	0.883921
JAKMIP3	tan	0.90818	1.23e-48	0.90818
NMRAL2P	tan	0.87317	3.35e-40	0.87317
AKR1C2	tan	0.854326	1.2e-36	0.854326
PROX1-AS1	blue	0.819982	2.26e-30	0.819982
LRP1B	blue	0.820158	2.14e-30	0.820158
ADGRV1	blue	0.807287	1.13e-28	0.807287
LINGO2	blue	0.838269	4.48e-33	0.838269
SH2D6	blue	0.831893	4.27e-32	0.831893
PLEKHD1	blue	0.813249	1.87e-29	0.813249
HAP1	blue	0.844817	4.01e-34	0.844817
TDH	blue	0.804926	2.27e-28	0.804926
DNAAF1	blue	0.879436	1.24e-40	0.879436
STXBP5L	blue	0.842724	8.75e-34	0.842724
MAPK4	blue	0.849857	5.78e-35	0.849857
DPP6	blue	0.812837	2.12e-29	0.812837
MRO	blue	0.937337	5.32e-58	0.937337
ZMAT4	blue	0.886357	3.57e-42	0.886357
SEMA3D	blue	0.838164	4.64e-33	0.838164
MPPED2	blue	0.842768	8.64e-34	0.842768
WSCD2	blue	0.858109	2.06e-36	0.858109
CDH16	blue	0.850172	5.12e-35	0.850172
LIPH	blue	-0.880705	6.61e-41	-0.880705
SLC22A31	blue	-0.849183	7.5e-35	-0.849183
CDH3	blue	-0.81666	6.49e-30	-0.81666
POU6F2	midnightblue	0.919962	2.54e-52	0.919962
GLP2R	midnightblue	0.890484	4.79e-44	0.890484
FOXR1	midnightblue	0.930246	5.46e-56	0.930246
MRAP	midnightblue	0.898549	4.8e-46	0.898549
CHRNA7	midnightblue	0.826175	3.68e-32	0.826175
AQP7	midnightblue	0.869184	2.01e-39	0.869184
TRPC7	grey	0.858686	9.07e-38	0.858686
FOXB1	grey	0.840791	9.63e-35	0.840791
