# Supplementary material for: ASF1B: A Possible Prognostic Marker, Therapeutic Target, and Predictor of Immunotherapy in Male Thyroid Carcinoma
Source: Front Oncol. 2022 Jan 31;12:678025. doi: 10.3389/fonc.2022.678025 (PMC8841667; doi:10.3389/fonc.2022.678025)
Supplement: Supplementary Table 4 — Hub genes screened from the protein–protein interaction network. [file Table_4.xlsx]

## Sheet: Sheet1
SUID	AverageShortestPathLength	BetweennessCentrality	ClosenessCentrality	ClusteringCoefficient	Degree	Eccentricity	IsSingleNode	name	NeighborhoodConnectivity	NumberOfDirectedEdges	NumberOfUndirectedEdges	PartnerOfMultiEdgedNodePairs	Radiality	selected	SelfLoops	shared name	Stress	TopologicalCoefficient
78				0.39418	28		FALSE	TNNI3	23.1786	28	0	0		TRUE	0	TNNI3		0.0994788
79				0.46	25		FALSE	TNNT2	19.4	25	0	0		TRUE	0	TNNT2		0.145564
81				0.269231	13		FALSE	KCNIP1	20.0769	13	0	0		TRUE	0	KCNIP1		0.197258
82				0.327485	19		FALSE	KCND3	22.2632	19	0	0		TRUE	0	KCND3		0.148421
84				0.258621	29		FALSE	KCND2	23.3103	29	0	0		TRUE	0	KCND2		0.113709
87				0.152381	21		FALSE	KRT5	14.2381	21	0	0		TRUE	0	KRT5		0.0883929
91				0.467391	24		FALSE	MYL3	18.9583	24	0	0		TRUE	0	MYL3		0.141917
92				0.463768	24		FALSE	MYH7	19.0417	24	0	0		TRUE	0	MYH7		0.14472
94				0.476667	25		FALSE	MYL2	19.24	25	0	0		TRUE	0	MYL2		0.15
97				0.252381	21		FALSE	ELANE	23.8571	21	0	0		TRUE	0	ELANE		0.0994048
98				0.193548	31		FALSE	MPO	24.9355	31	0	0		TRUE	0	MPO		0.0789554
100				0.480519	22		FALSE	KIF20A	15.9091	22	0	0		TRUE	0	KIF20A		0.160239
101				0.437229	22		FALSE	KIF4A	14.7273	22	0	0		TRUE	0	KIF4A		0.17019
103				0.353846	26		FALSE	BUB1	13.3077	26	0	0		TRUE	0	BUB1		0.157509
104				0.578947	19		FALSE	DLGAP5	18.2632	19	0	0		TRUE	0	DLGAP5		0.16555
107				0.266667	10		FALSE	HBA1	27.1	10	0	0		TRUE	0	HBA1		0.149724
109				0.320565	32		FALSE	SCN2A	23.7812	32	0	0		TRUE	0	SCN2A		0.118906
110				0.487179	13		FALSE	SCN3A	23.4615	13	0	0		TRUE	0	SCN3A		0.230015
112				0.509881	23		FALSE	MYBPC3	20.1304	23	0	0		TRUE	0	MYBPC3		0.168798
114				0.686275	18		FALSE	TPX2	17.2222	18	0	0		TRUE	0	TPX2		0.23516
116				0.244444	10		FALSE	AKR1C1	9.9	10	0	0		TRUE	0	AKR1C1		0.153968
120				0.227273	12		FALSE	DLGAP2	18.5	12	0	0		TRUE	0	DLGAP2		0.149051
121				0.147059	17		FALSE	SHANK1	18.5882	17	0	0		TRUE	0	SHANK1		0.104612
124				0.215909	33		FALSE	AFP	23.7879	33	0	0		TRUE	0	AFP		0.0825968
125				0.203463	22		FALSE	GPC3	19.6364	22	0	0		TRUE	0	GPC3		0.0987144
127				0.647059	18		FALSE	TNNT3	18.6667	18	0	0		TRUE	0	TNNT3		0.244883
132				0.351648	14		FALSE	CNTN1	20.1429	14	0	0		TRUE	0	CNTN1		0.165105
133				0.169118	17		FALSE	PTPRZ1	16.1176	17	0	0		TRUE	0	PTPRZ1		0.114663
141				0.241667	16		FALSE	RELN	20.25	16	0	0		TRUE	0	RELN		0.119453
144				0.306878	28		FALSE	GABRA1	22.4643	28	0	0		TRUE	0	GABRA1		0.113456
145				0.307971	24		FALSE	GABRB2	21.4167	24	0	0		TRUE	0	GABRB2		0.121212
147				0.0761905	15		FALSE	POLR2F	6.53333	15	0	0		TRUE	0	POLR2F		0.0849315
148				0.177778	10		FALSE	GTF2H2	7.2	10	0	0		TRUE	0	GTF2H2		0.146939
150				0.25873	36		FALSE	ACTN2	23.3056	36	0	0		TRUE	0	ACTN2		0.0802682
161				0.153846	13		FALSE	NPHS1	24.9231	13	0	0		TRUE	0	NPHS1		0.117025
163				0.626374	14		FALSE	SKA1	18.5	14	0	0		TRUE	0	SKA1		0.242481
177				0.374269	19		FALSE	TF	27.3158	19	0	0		TRUE	0	TF		0.109263
178				0.0727742	125		FALSE	ALB	18.44	125	0	0		TRUE	0	ALB		0.0345066
183				0.25	16		FALSE	ENSG00000255819	16.125	16	0	0		TRUE	0	ENSG00000255819		0.142146
184				0.514286	15		FALSE	ULBP2	14.0667	15	0	0		TRUE	0	ULBP2		0.152899
186				0.21371	32		FALSE	ANK2	21	32	0	0		TRUE	0	ANK2		0.0961869
187				0.305263	20		FALSE	NFASC	19.95	20	0	0		TRUE	0	NFASC		0.13255
192				0.4	10		FALSE	HIST2H4A	27.9	10	0	0		TRUE	0	HIST2H4A		0.161272
193				0.637427	19		FALSE	ASF1B	17.1579	19	0	0		TRUE	0	ASF1B		0.23504
197				0.186813	14		FALSE	ENSG00000270800	16.7143	14	0	0		TRUE	0	ENSG00000270800		0.194958
200				0.0888889	10		FALSE	ATP1A4	7.6	10	0	0		TRUE	0	ATP1A4		0.118333
204				0.258333	16		FALSE	IHH	17.625	16	0	0		TRUE	0	IHH		0.120291
206				0.393939	22		FALSE	CP	25.6364	22	0	0		TRUE	0	CP		0.111462
209				0.4	10		FALSE	HIST1H4I	27.9	10	0	0		TRUE	0	HIST1H4I		0.161272
211				0.242105	20		FALSE	MC4R	14.55	20	0	0		TRUE	0	MC4R		0.0966443
212				0.273333	25		FALSE	CRH	25.56	25	0	0		TRUE	0	CRH		0.0975572
217				0.196923	26		FALSE	SNAP91	20.1538	26	0	0		TRUE	0	SNAP91		0.0902633
220				0.247772	34		FALSE	HGF	24.1765	34	0	0		TRUE	0	HGF		0.0811291
222				0.490909	11		FALSE	GABRB1	18	11	0	0		TRUE	0	GABRB1		0.16347
224				0.504762	21		FALSE	PBK	19.0476	21	0	0		TRUE	0	PBK		0.127735
225				0.660131	18		FALSE	MELK	18.7778	18	0	0		TRUE	0	MELK		0.193585
227				0.103963	66		FALSE	IGF1	19.5	66	0	0		TRUE	0	IGF1		0.0450327
231				0.183908	30		FALSE	DLG2	20.2	30	0	0		TRUE	0	DLG2		0.0932099
233				0.32	26		FALSE	HP	22.8846	26	0	0		TRUE	0	HP		0.101992
238				0.580952	15		FALSE	MYBPC1	18.6	15	0	0		TRUE	0	MYBPC1		0.241558
240				0.345455	11		FALSE	DCC	11.6364	11	0	0		TRUE	0	DCC		0.153939
241				0.333333	10		FALSE	UNC5A	18.6	10	0	0		TRUE	0	UNC5A		0.156303
243				0.567251	19		FALSE	ACTN3	19.5263	19	0	0		TRUE	0	ACTN3		0.19333
245				0.315217	24		FALSE	HPX	22.0417	24	0	0		TRUE	0	HPX		0.109453
247				0.34188	27		FALSE	MKI67	26.2963	27	0	0		TRUE	0	MKI67		0.0951422
253				0.214286	21		FALSE	CYP2E1	16.381	21	0	0		TRUE	0	CYP2E1		0.0848754
257				0.308378	34		FALSE	CXCL10	23.9412	34	0	0		TRUE	0	CXCL10		0.095266
258				0.430769	26		FALSE	CCL21	25.0769	26	0	0		TRUE	0	CCL21		0.114506
266				0.269454	42		FALSE	KCNA1	22.619	42	0	0		TRUE	0	KCNA1		0.0944411
267				0.183333	16		FALSE	KCNAB3	18.8125	16	0	0		TRUE	0	KCNAB3		0.158369
273				0.264706	17		FALSE	MUC5B	24.1765	17	0	0		TRUE	0	MUC5B		0.105574
276				0.272727	11		FALSE	AMY2A	23.8182	11	0	0		TRUE	0	AMY2A		0.134298
277				0.0933333	25		FALSE	MGAM	19.08	25	0	0		TRUE	0	MGAM		0.0708271
279				0.248366	18		FALSE	PAH	23.1667	18	0	0		TRUE	0	PAH		0.104072
280				0.154412	17		FALSE	DDC	15.1765	17	0	0		TRUE	0	DDC		0.0990712
282				0.260215	31		FALSE	KCNA2	21.6129	31	0	0		TRUE	0	KCNA2		0.106675
286				0.20915	18		FALSE	GLI1	20.1667	18	0	0		TRUE	0	GLI1		0.110501
296				0.286667	25		FALSE	ACTA1	21.4	25	0	0		TRUE	0	ACTA1		0.097169
300				0.495238	21		FALSE	CXCR5	20.8571	21	0	0		TRUE	0	CXCR5		0.167819
307				0.347826	24		FALSE	ACTC1	22.2083	24	0	0		TRUE	0	ACTC1		0.101027
320				0.117647	18		FALSE	NLGN1	16.1111	18	0	0		TRUE	0	NLGN1		0.0980796
322				0.683824	17		FALSE	CEP55	17	17	0	0		TRUE	0	CEP55		0.251975
324				0.30303	12		FALSE	SLIT1	18.1667	12	0	0		TRUE	0	SLIT1		0.130096
328				0.447368	20		FALSE	NPPA	28.15	20	0	0		TRUE	0	NPPA		0.118565
329				0.368421	19		FALSE	TBX5	21.3158	19	0	0		TRUE	0	TBX5		0.141754
332				0.333333	12		FALSE	PPFIA2	19.9167	12	0	0		TRUE	0	PPFIA2		0.170259
333				0.187135	19		FALSE	RIMS1	19.9474	19	0	0		TRUE	0	RIMS1		0.109625
342				0.290909	11		FALSE	AOC1	17.2727	11	0	0		TRUE	0	AOC1		0.148617
345				0.294872	13		FALSE	MUC4	12.8462	13	0	0		TRUE	0	MUC4		0.128728
350				0.431579	20		FALSE	ADRA1A	21.85	20	0	0		TRUE	0	ADRA1A		0.134049
351				0.189899	45		FALSE	TAC1	24.4	45	0	0		TRUE	0	TAC1		0.0703918
353				0.262069	30		FALSE	AGTR1	24.9333	30	0	0		TRUE	0	AGTR1		0.0874854
354				0.654412	17		FALSE	APLN	23.5882	17	0	0		TRUE	0	APLN		0.187208
361				0.145455	11		FALSE	MEIS1	9.18182	11	0	0		TRUE	0	MEIS1		0.128041
363				0.395238	21		FALSE	ADRA1D	21.8095	21	0	0		TRUE	0	ADRA1D		0.1268
365				0.205128	13		FALSE	CYP19A1	23.0769	13	0	0		TRUE	0	CYP19A1		0.118772
367				0.824176	14		FALSE	NEB	20.9286	14	0	0		TRUE	0	NEB		0.290675
369				0.377778	10		FALSE	CTRL	21.6	10	0	0		TRUE	0	CTRL		0.139216
370				0.216667	16		FALSE	CPA1	9.5	16	0	0		TRUE	0	CPA1		0.112805
380				0.325	16		FALSE	E2F1	19.25	16	0	0		TRUE	0	E2F1		0.139599
381				0.520468	19		FALSE	CDT1	17.3158	19	0	0		TRUE	0	CDT1		0.181717
384				0.454545	12		FALSE	VIPR1	16.3333	12	0	0		TRUE	0	VIPR1		0.178571
386				0.555556	10		FALSE	VIPR2	18	10	0	0		TRUE	0	VIPR2		0.187368
389				0.963636	11		FALSE	DES	22.8182	11	0	0		TRUE	0	DES		0.368035
392				0.401709	27		FALSE	CX3CR1	26.7407	27	0	0		TRUE	0	CX3CR1		0.107676
397				0.147899	35		FALSE	CDH2	22.0857	35	0	0		TRUE	0	CDH2		0.0685358
401				0.191176	17		FALSE	KLK3	26.4118	17	0	0		TRUE	0	KLK3		0.113083
404				0.266667	10		FALSE	ST8SIA5	6.7	10	0	0		TRUE	0	ST8SIA5		0.185714
410				0.147126	30		FALSE	REN	22.3667	30	0	0		TRUE	0	REN		0.075737
412				0.324111	23		FALSE	KCNQ3	23.7826	23	0	0		TRUE	0	KCNQ3		0.131884
414				0.208709	37		FALSE	CNTN2	20.1351	37	0	0		TRUE	0	CNTN2		0.089527
416				0.203463	22		FALSE	ENSG00000196689	25.7273	22	0	0		TRUE	0	ENSG00000196689		0.0993658
422				0.228228	37		FALSE	SLC17A7	25.8919	37	0	0		TRUE	0	SLC17A7		0.0766032
429				0.152381	15		FALSE	DSCAM	13.8667	15	0	0		TRUE	0	DSCAM		0.0987834
436				0.267949	40		FALSE	KCNC1	22.4	40	0	0		TRUE	0	KCNC1		0.0947034
439				0.257895	20		FALSE	ITIH4	23.25	20	0	0		TRUE	0	ITIH4		0.111836
441				0.419048	15		FALSE	FIGF	32.9333	15	0	0		TRUE	0	FIGF		0.139266
446				0.24	25		FALSE	NTRK1	25.28	25	0	0		TRUE	0	NTRK1		0.0897143
447				0.145455	11		FALSE	RASGRF1	17.4545	11	0	0		TRUE	0	RASGRF1		0.14158
449				0.266667	10		FALSE	BMPR1B	15.8	10	0	0		TRUE	0	BMPR1B		0.153922
450				0.555556	10		FALSE	CHRDL1	30.1	10	0	0		TRUE	0	CHRDL1		0.173988
453				0.135704	53		FALSE	MMP9	21.5094	53	0	0		TRUE	0	MMP9		0.0607729
454				0.333333	15		FALSE	MMP7	30.5333	15	0	0		TRUE	0	MMP7		0.146474
458				0.272727	12		FALSE	GREM1	13.9167	12	0	0		TRUE	0	GREM1		0.183114
461				0.210826	27		FALSE	PIK3R2	16.1852	27	0	0		TRUE	0	PIK3R2		0.099537
468				0.278986	24		FALSE	SYN2	21.4583	24	0	0		TRUE	0	SYN2		0.118554
472				0.833333	12		FALSE	PTGFR	23.0833	12	0	0		TRUE	0	PTGFR		0.209091
478				0.285714	15		FALSE	KLRK1	16.8667	15	0	0		TRUE	0	KLRK1		0.149263
481				0.275132	28		FALSE	HRG	22.5	28	0	0		TRUE	0	HRG		0.0930646
485				0.316176	17		FALSE	A1BG	26.7647	17	0	0		TRUE	0	A1BG		0.128446
488				0.235294	17		FALSE	GRIA4	24.7059	17	0	0		TRUE	0	GRIA4		0.124813
490				0.141026	13		FALSE	LAMB3	14.6923	13	0	0		TRUE	0	LAMB3		0.115077
491				0.30303	12		FALSE	MMP20	22.75	12	0	0		TRUE	0	MMP20		0.140432
493				0.294872	13		FALSE	CTRB1	11.6923	13	0	0		TRUE	0	CTRB1		0.124897
499				0.254902	34		FALSE	CNR1	24.1471	34	0	0		TRUE	0	CNR1		0.0835376
503				0.133333	10		FALSE	PCK1	22.2	10	0	0		TRUE	0	PCK1		0.130952
506				0.617647	17		FALSE	CCL16	21.3529	17	0	0		TRUE	0	CCL16		0.176961
509				0.153846	14		FALSE	AOX1	8.5	14	0	0		TRUE	0	AOX1		0.126374
516				0.181818	11		FALSE	B3GNT3	7.45455	11	0	0		TRUE	0	B3GNT3		0.175166
518				0.2	11		FALSE	EEF1G	8.18182	11	0	0		TRUE	0	EEF1G		0.130971
524				0.2	10		FALSE	NGEF	10.4	10	0	0		TRUE	0	NGEF		0.135616
540				0.216667	16		FALSE	CYP1A1	19.875	16	0	0		TRUE	0	CYP1A1		0.10373
551				0.161905	15		FALSE	RTEL1	9.2	15	0	0		TRUE	0	RTEL1		0.105098
552				0.360294	17		FALSE	RMI2	13.9412	17	0	0		TRUE	0	RMI2		0.207199
566				0.230769	26		FALSE	AMBP	20.4615	26	0	0		TRUE	0	AMBP		0.0984764
577				0.561265	23		FALSE	LPAR5	22.8261	23	0	0		TRUE	0	LPAR5		0.160747
579				0.153846	27		FALSE	FTCD	12.4815	27	0	0		TRUE	0	FTCD		0.0770646
592				0.274725	14		FALSE	CLDN14	10.5	14	0	0		TRUE	0	CLDN14		0.146939
596				0.266667	10		FALSE	C8B	14.7	10	0	0		TRUE	0	C8B		0.173494
604				0.245014	27		FALSE	PROM1	25.2593	27	0	0		TRUE	0	PROM1		0.0925926
606				0.290043	22		FALSE	SCN10A	28.3182	22	0	0		TRUE	0	SCN10A		0.10416
611				0.573123	23		FALSE	NMU	22.6087	23	0	0		TRUE	0	NMU		0.163831
613				0.473684	19		FALSE	P2RY13	18.6316	19	0	0		TRUE	0	P2RY13		0.16643
615				0.581818	11		FALSE	GPR98	13.3636	11	0	0		TRUE	0	GPR98		0.199725
616				0.267974	18		FALSE	USH1C	13.4444	18	0	0		TRUE	0	USH1C		0.105333
622				0.154412	17		FALSE	ITGA2	24.1765	17	0	0		TRUE	0	ITGA2		0.10506
635				0.321637	19		FALSE	LPA	28.3684	19	0	0		TRUE	0	LPA		0.131457
636				0.436364	11		FALSE	PON1	28.6364	11	0	0		TRUE	0	PON1		0.171475
640				1	10		FALSE	ART3	16.4	10	0	0		TRUE	0	ART3		0.230986
641				0.818182	11		FALSE	ART4	15.0909	11	0	0		TRUE	0	ART4		0.208333
650				0.4	10		FALSE	COL4A6	10.8	10	0	0		TRUE	0	COL4A6		0.172131
651				0.274725	14		FALSE	COL2A1	16	14	0	0		TRUE	0	COL2A1		0.114594
653				0.912088	14		FALSE	NPW	24.4286	14	0	0		TRUE	0	NPW		0.23489
657				0.335385	26		FALSE	ADCY2	17.2308	26	0	0		TRUE	0	ADCY2		0.118568
660				0.254545	11		FALSE	ALOX15	14	11	0	0		TRUE	0	ALOX15		0.124488
662				0.290909	11		FALSE	CLDN2	13.0909	11	0	0		TRUE	0	CLDN2		0.13447
664				0.176471	17		FALSE	KIF1A	19.3529	17	0	0		TRUE	0	KIF1A		0.118736
669				0.293478	24		FALSE	CHRNA4	25.25	24	0	0		TRUE	0	CHRNA4		0.123171
672				0.192029	24		FALSE	NOS1	25.9167	24	0	0		TRUE	0	NOS1		0.0954797
673				0.262366	31		FALSE	RYR2	21.2581	31	0	0		TRUE	0	RYR2		0.109978
675				0.596491	19		FALSE	NPY5R	23.6316	19	0	0		TRUE	0	NPY5R		0.176355
678				0.163043	24		FALSE	HPGDS	19.4583	24	0	0		TRUE	0	HPGDS		0.0876894
695				0.25641	13		FALSE	SPTA1	17.4615	13	0	0		TRUE	0	SPTA1		0.143039
697				0.333333	10		FALSE	GALNT4	9.3	10	0	0		TRUE	0	GALNT4		0.242105
703				0.206154	26		FALSE	NTNG1	11.1154	26	0	0		TRUE	0	NTNG1		0.0935463
704				0.3	21		FALSE	NEGR1	13.5714	21	0	0		TRUE	0	NEGR1		0.0980188
706				0.0909091	12		FALSE	CHRNA3	13.75	12	0	0		TRUE	0	CHRNA3		0.113701
712				0.230769	13		FALSE	CBSL	24.0769	13	0	0		TRUE	0	CBSL		0.120603
715				0.298246	19		FALSE	PDGFRA	21.3158	19	0	0		TRUE	0	PDGFRA		0.126129
725				0.4	10		FALSE	B3GNT6	8.2	10	0	0		TRUE	0	B3GNT6		0.239394
727				0.254545	11		FALSE	MSH5	8.27273	11	0	0		TRUE	0	MSH5		0.155594
739				0.351648	14		FALSE	ENAM	23.6429	14	0	0		TRUE	0	ENAM		0.129513
742				0.44	26		FALSE	GPR17	20.8462	26	0	0		TRUE	0	GPR17		0.135365
746				0.261438	18		FALSE	ITIH3	22.3333	18	0	0		TRUE	0	ITIH3		0.110833
763				0.848485	12		FALSE	CYSLTR2	21.5	12	0	0		TRUE	0	CYSLTR2		0.231183
767				0.232804	28		FALSE	FGF10	22.1429	28	0	0		TRUE	0	FGF10		0.0877268
768				0.362573	19		FALSE	FGF4	26.0526	19	0	0		TRUE	0	FGF4		0.121741
779				0.381818	11		FALSE	CTRB2	8.81818	11	0	0		TRUE	0	CTRB2		0.200413
787				0.4	11		FALSE	DNAH8	6.45455	11	0	0		TRUE	0	DNAH8		0.250909
805				0.25641	13		FALSE	COL24A1	9.30769	13	0	0		TRUE	0	COL24A1		0.124341
821				0.116959	19		FALSE	ALDH1A2	12.0526	19	0	0		TRUE	0	ALDH1A2		0.0912013
826				0.385621	18		FALSE	FGF7	29.9444	18	0	0		TRUE	0	FGF7		0.126113
828				0.318182	12		FALSE	EPHA6	9.91667	12	0	0		TRUE	0	EPHA6		0.153439
830				0.181818	33		FALSE	GAD1	23.9091	33	0	0		TRUE	0	GAD1		0.0751362
850				0.363636	11		FALSE	EPHA5	10.2727	11	0	0		TRUE	0	EPHA5		0.183471
856				0.333333	12		FALSE	WNT8A	15.25	12	0	0		TRUE	0	WNT8A		0.176471
857				0.258333	16		FALSE	WNT11	15.0625	16	0	0		TRUE	0	WNT11		0.132812
861				1	11		FALSE	UTS2B	23	11	0	0		TRUE	0	UTS2B		0.255556
872				0.345455	11		FALSE	COL20A1	9	11	0	0		TRUE	0	COL20A1		0.16958
874				0.4	16		FALSE	FCGR3B	14.4375	16	0	0		TRUE	0	FCGR3B		0.131366
890				0.285714	14		FALSE	SEMA3D	14.9286	14	0	0		TRUE	0	SEMA3D		0.115513
902				0.115385	13		FALSE	IL4I1	12.2308	13	0	0		TRUE	0	IL4I1		0.110712
923				0.488889	10		FALSE	COL6A6	9.3	10	0	0		TRUE	0	COL6A6		0.195745
927				0.703297	14		FALSE	HCRTR1	22.4286	14	0	0		TRUE	0	HCRTR1		0.207011
940				0.428571	15		FALSE	CNTN5	14.7333	15	0	0		TRUE	0	CNTN5		0.13211
949				0.21645	22		FALSE	XPNPEP2	13.0455	22	0	0		TRUE	0	XPNPEP2		0.082698
955				0.538462	14		FALSE	FGF22	32.2143	14	0	0		TRUE	0	FGF22		0.147444
958				0.205128	13		FALSE	LRRC7	18.6923	13	0	0		TRUE	0	LRRC7		0.114205
987				0.211823	29		FALSE	CD68	24.5862	29	0	0		TRUE	0	CD68		0.0896048
1002				0.681818	12		FALSE	VNN3	16.6667	12	0	0		TRUE	0	VNN3		0.158654
1011				0.205882	17		FALSE	CHL1	29.2353	17	0	0		TRUE	0	CHL1		0.109878
1023				0.12069	29		FALSE	CFTR	21.4138	29	0	0		TRUE	0	CFTR		0.0686307
1074				0.323529	17		FALSE	GIG25	25.4118	17	0	0		TRUE	0	GIG25		0.129412
1097				0.589744	13		FALSE	LY6K	14.9231	13	0	0		TRUE	0	LY6K		0.150706
1204				0.589744	13		FALSE	NRN1L	13.5385	13	0	0		TRUE	0	NRN1L		0.168269
1252				0.159159	37		FALSE	FOXP3	18.4054	37	0	0		TRUE	0	FOXP3		0.0676677
1358				0.0757576	12		FALSE	LMX1B	13.5	12	0	0		TRUE	0	LMX1B		0.113768
1364				0.170697	38		FALSE	RBFOX3	24.6842	38	0	0		TRUE	0	RBFOX3		0.0698524
1372				0.818182	11		FALSE	IQGAP3	21.1818	11	0	0		TRUE	0	IQGAP3		0.266974
1386				0.257143	15		FALSE	DPP4	32.8667	15	0	0		TRUE	0	DPP4		0.124715
1403				0.25	17		FALSE	DPP6	20.3529	17	0	0		TRUE	0	DPP6		0.156863
1408				0.294872	13		FALSE	ADORA2A	31.4615	13	0	0		TRUE	0	ADORA2A		0.14011
1410				0.0166667	25		FALSE	LPHN3	9.88	25	0	0		TRUE	0	LPHN3		0.0602632
1415				0.714286	15		FALSE	MYBL2	18.8667	15	0	0		TRUE	0	MYBL2		0.250667
1417				0.272727	12		FALSE	CPA2	10.3333	12	0	0		TRUE	0	CPA2		0.155303
1422				0.636364	12		FALSE	TMC1	12	12	0	0		TRUE	0	TMC1		0.229167
1427				0.666667	10		FALSE	MYL10	20.3	10	0	0		TRUE	0	MYL10		0.342373
1440				0.38961	22		FALSE	HCN4	22.9091	22	0	0		TRUE	0	HCN4		0.152424
1444				0.272727	12		FALSE	ENSG00000160200	25.6667	12	0	0		TRUE	0	ENSG00000160200		0.130288
1449				0.181818	12		FALSE	ALK	32.3333	12	0	0		TRUE	0	ALK		0.143229
1450				0.150327	18		FALSE	MYCN	18.1667	18	0	0		TRUE	0	MYCN		0.100499
1455				0.581818	11		FALSE	CD207	23.2727	11	0	0		TRUE	0	CD207		0.217502
1459				0.145455	11		FALSE	FOXP2	19.0909	11	0	0		TRUE	0	FOXP2		0.133117
1463				0.180952	15		FALSE	KLK4	23.4	15	0	0		TRUE	0	KLK4		0.110269
1470				0.284211	20		FALSE	KCNJ2	19.85	20	0	0		TRUE	0	KCNJ2		0.135616
1474				0.203463	22		FALSE	MB	27.2273	22	0	0		TRUE	0	MB		0.111672
1475				0.581818	11		FALSE	CKM	21.9091	11	0	0		TRUE	0	CKM		0.231141
1484				0.228228	37		FALSE	CACNA1B	22.8108	37	0	0		TRUE	0	CACNA1B		0.0900545
1485				0.190476	36		FALSE	CACNA1A	20.3333	36	0	0		TRUE	0	CACNA1A		0.0844956
1491				0.708333	16		FALSE	UHRF1	17.8125	16	0	0		TRUE	0	UHRF1		0.27832
1514				0.265597	34		FALSE	GABRD	20.7647	34	0	0		TRUE	0	GABRD		0.0969345
1517				0.239766	19		FALSE	HAND2	23.5263	19	0	0		TRUE	0	HAND2		0.104099
1526				0.236467	27		FALSE	TLR9	23.8148	27	0	0		TRUE	0	TLR9		0.096901
1530				0.0727273	11		FALSE	SLC1A7	10	11	0	0		TRUE	0	SLC1A7		0.108471
1537				0.538462	13		FALSE	KCNE1	26.9231	13	0	0		TRUE	0	KCNE1		0.240385
1543				0.247368	20		FALSE	OTOF	11.35	20	0	0		TRUE	0	OTOF		0.102336
1544				0.457143	15		FALSE	MYO15A	11.8667	15	0	0		TRUE	0	MYO15A		0.149367
1549				0.169591	19		FALSE	GGTLC3	24	19	0	0		TRUE	0	GGTLC3		0.103884
1554				0.306667	25		FALSE	MRAP	28.32	25	0	0		TRUE	0	MRAP		0.101
1570				0.249462	31		FALSE	CALB1	28.0645	31	0	0		TRUE	0	CALB1		0.0883281
1577				0.309942	19		FALSE	ANG	29.4211	19	0	0		TRUE	0	ANG		0.112294
1593				0.357895	20		FALSE	FGF13	30.6	20	0	0		TRUE	0	FGF13		0.1224
1595				0.206897	30		FALSE	TLR7	20.8667	30	0	0		TRUE	0	TLR7		0.0828
1632				0.4	11		FALSE	DNAH9	6.18182	11	0	0		TRUE	0	DNAH9		0.272727
1653				0.582418	14		FALSE	CCL22	24.4286	14	0	0		TRUE	0	CCL22		0.197005
1659				0.163399	18		FALSE	TERT	22.5556	18	0	0		TRUE	0	TERT		0.100149
1668				0.285714	21		FALSE	SLC6A3	25.9048	21	0	0		TRUE	0	SLC6A3		0.0988871
1682				0.218182	11		FALSE	PAEP	26.4545	11	0	0		TRUE	0	PAEP		0.142229
1688				0.530303	12		FALSE	GPR29	21.9167	12	0	0		TRUE	0	GPR29		0.206761
1724				0.280632	23		FALSE	CHAT	28.2609	23	0	0		TRUE	0	CHAT		0.098128
1742				0.466667	10		FALSE	CCL18	23	10	0	0		TRUE	0	CCL18		0.244681
1762				0.318182	12		FALSE	PLA2G12B	13.75	12	0	0		TRUE	0	PLA2G12B		0.166667
1778				0.261438	18		FALSE	PLP1	19.0556	18	0	0		TRUE	0	PLP1		0.131034
1779				0.222222	10		FALSE	PTPRN	19.2	10	0	0		TRUE	0	PTPRN		0.163248
1789				0.644444	10		FALSE	FGF17	36	10	0	0		TRUE	0	FGF17		0.204545
1794				0.199507	29		FALSE	FAIM2	16.931	29	0	0		TRUE	0	FAIM2		0.0876437
1802				0.287879	12		FALSE	LINGO2	14.9167	12	0	0		TRUE	0	LINGO2		0.116935
1819				0.371795	13		FALSE	KCNJ5	21.5385	13	0	0		TRUE	0	KCNJ5		0.179703
1822				0.333333	10		FALSE	KPNA7	13.5	10	0	0		TRUE	0	KPNA7		0.267347
1844				0.10989	14		FALSE	CRX	13.7143	14	0	0		TRUE	0	CRX		0.0987395
1854				0.472727	11		FALSE	MYBPH	27.0909	11	0	0		TRUE	0	MYBPH		0.162103
1872				0.222222	10		FALSE	MOBP	17.8	10	0	0		TRUE	0	MOBP		0.169903
1896				0.19697	12		FALSE	ACSBG2	6.83333	12	0	0		TRUE	0	ACSBG2		0.13141
1905				0.181818	12		FALSE	OMG	13.4167	12	0	0		TRUE	0	OMG		0.120795
1934				0.333333	13		FALSE	TBX1	33.3077	13	0	0		TRUE	0	TBX1		0.154204
1935				0.133333	10		FALSE	GUCY2C	18.6	10	0	0		TRUE	0	GUCY2C		0.140458
1940				0.380117	19		FALSE	KCNT1	24.1579	19	0	0		TRUE	0	KCNT1		0.168568
1983				0.4	11		FALSE	SERPINA5	29.2727	11	0	0		TRUE	0	SERPINA5		0.178492
2014				0.2	10		FALSE	CTNND2	14.4	10	0	0		TRUE	0	CTNND2		0.127928
2043				0.0549451	14		FALSE	UNC13C	9.92857	14	0	0		TRUE	0	UNC13C		0.092437
2048				0.615385	13		FALSE	STRC	11.4615	13	0	0		TRUE	0	STRC		0.220414
2062				0.24359	13		FALSE	CADM2	19.0769	13	0	0		TRUE	0	CADM2		0.145562
2126				0.2	11		FALSE	DLX2	16.9091	11	0	0		TRUE	0	DLX2		0.150162
2150				0.114286	15		FALSE	CHGA	20.3333	15	0	0		TRUE	0	CHGA		0.0955556
2181				0.666667	10		FALSE	TMPRSS4	12.4	10	0	0		TRUE	0	TMPRSS4		0.25625
2283				0.511111	10		FALSE	ALDH8A1	15.6	10	0	0		TRUE	0	ALDH8A1		0.178161
2294				0.435897	13		FALSE	PTPRQ	12.3846	13	0	0		TRUE	0	PTPRQ		0.173626
2298				0.333333	10		FALSE	S100A12	31.3	10	0	0		TRUE	0	S100A12		0.170879
2368				0.0222222	10		FALSE	PPP2R2C	15.2	10	0	0		TRUE	0	PPP2R2C		0.128571
2392				0.158333	16		FALSE	KCNJ6	20.0625	16	0	0		TRUE	0	KCNJ6		0.124219
2451				0.175824	14		FALSE	CADPS	22.4286	14	0	0		TRUE	0	CADPS		0.153202
2453				0.177778	10		FALSE	CTNNA3	20	10	0	0		TRUE	0	CTNNA3		0.154688
2522				0.125	16		FALSE	ABCC8	18.0625	16	0	0		TRUE	0	ABCC8		0.115666
2556				0.283251	29		FALSE	ATP2B2	23.2069	29	0	0		TRUE	0	ATP2B2		0.102233
2562				0.343874	23		FALSE	HAPLN2	22.3913	23	0	0		TRUE	0	HAPLN2		0.136002
2699				0.261905	21		FALSE	GAP43	28.619	21	0	0		TRUE	0	GAP43		0.107009
2912				0.352941	17		FALSE	HPCAL4	24.7647	17	0	0		TRUE	0	HPCAL4		0.168413
2981				0.0666667	10		FALSE	CA4	21.7	10	0	0		TRUE	0	CA4		0.122543
3447				0.533333	15		FALSE	CPNE6	26.1333	15	0	0		TRUE	0	CPNE6		0.181019
3448				0.504762	15		FALSE	TCEAL6	24.0667	15	0	0		TRUE	0	TCEAL6		0.197796
