# Supplementary material for: ASF1B: A Possible Prognostic Marker, Therapeutic Target, and Predictor of Immunotherapy in Male Thyroid Carcinoma
Source: Front Oncol. 2022 Jan 31;12:678025. doi: 10.3389/fonc.2022.678025 (PMC8841667; doi:10.3389/fonc.2022.678025)
Supplement: Supplementary Table 5 — Survival analysis of hub genes. [file Table_5.xlsx]

## Sheet: Cox_batch_result
Tag	p.value	HR	Low 95%CI	High 95%CI	KMplot_pvalue
MYH7	0.559587	0.0147685	1.04642e-08	20843.5	0.870752
FGF10	0.55372	0.371417	0.0140039	9.85082	0.430977
PBK	0.0350589	2.21601	1.05735	4.64433	0.411504
TMPRSS4	0.916896	0.985914	0.755288	1.28696	0.451249
DLGAP5	0.0563648	2.50357	0.975415	6.42582	0.753586
SKA1	0.00748027	5.25192	1.55768	17.7075	0.495555
ACTA1	0.714029	0.825314	0.295568	2.30452	0.842444
CKM	0.760559	0.532386	0.00923567	30.6892	0.454398
SLC1A7	0.447245	0.164838	0.0015775	17.2244	0.719041
TPX2	0.0202559	2.04785	1.11812	3.75068	0.770609
KCNAB3	0.0566691	3.4227	0.965669	12.1314	0.37297
KCNQ3	0.530758	0.861861	0.541463	1.37185	0.76012
ACTC1	0.520438	0.634797	0.158754	2.5383	0.85107
ACTN2	0.803772	0.859489	0.260325	2.83769	0.00190642
MYL2	0.660213	0.089017	1.84454e-06	4295.93	0.794201
AMBP	0.681313	0.479849	0.0144262	15.9609	0.29512
KIF4A	0.0830414	2.59022	0.882977	7.5984	0.405867
IL4I1	0.755671	1.07693	0.67523	1.7176	0.742514
SEMA3D	0.427489	0.849906	0.56874	1.27007	0.902547
MKI67	0.0834953	2.08641	0.907196	4.79841	0.746589
MYBPC1	0.63149	0.1646	0.000103384	262.064	0.713275
LAMB3	0.146936	0.841799	0.667027	1.06236	0.76065
XPNPEP2	0.701262	0.70297	0.116121	4.25562	0.977063
CRX	0.129502	7.41397e+06	0.00973862	5644215218814890	0.275901
MELK	0.102141	2.30691	0.846699	6.28539	0.157857
IQGAP3	0.0541349	2.23683	0.985801	5.07546	0.0751967
FOXP3	0.777491	0.899713	0.432297	1.87251	0.132518
ATP2B2	0.790926	0.388938	0.000361272	418.723	0.940422
LINGO2	0.901149	1.04863	0.49572	2.21822	0.492223
HPGDS	0.395781	0.705341	0.315134	1.57872	0.459722
RBFOX3	0.065682	4.89665	0.9021	26.5793	0.477873
SCN10A	0.534912	1.74365e-20	6.8086e-83	4.46541e+42	NA
CEP55	0.349231	1.58925	0.602474	4.19221	0.189061
ART3	0.794849	0.491619	0.00232915	103.767	0.477234
BUB1	0.00251583	3.3792	1.53384	7.44472	0.0492997
CXCL10	0.83287	0.962137	0.67227	1.37699	0.854745
KIF20A	0.058698	1.85618	0.977513	3.52465	0.916886
GABRB2	0.51548	0.908024	0.678909	1.21446	0.866232
B3GNT3	0.293399	0.889266	0.714423	1.1069	0.606399
ACTN3	0.790945	0.425624	0.000769363	235.462	0.979093
CXCR5	0.678586	0.335402	0.00191259	58.8178	0.89208
ASF1B	0.0229163	2.39603	1.12856	5.08697	0.0223073
CADM2	0.615863	0.397573	0.010828	14.5977	0.680894
DPP6	0.803295	1.0558	0.688679	1.61863	0.646781
NGEF	0.908369	1.02139	0.712304	1.4646	0.451861
MRAP	0.074679	3.02839e-09	1.29998e-18	7.05481	0.0173151
TNNT3	0.518496	0.625189	0.150242	2.60155	0.476629
