# Supplementary material for: ASF1B: A Possible Prognostic Marker, Therapeutic Target, and Predictor of Immunotherapy in Male Thyroid Carcinoma
Source: Front Oncol. 2022 Jan 31;12:678025. doi: 10.3389/fonc.2022.678025 (PMC8841667; doi:10.3389/fonc.2022.678025)
Supplement: Supplementary Table 6 — shRNA sequences. [file Table_6.xlsx]

## Sheet: 附件1
			ShRNA Information
NO.	Species	Name		5’	Sh		Loop	Sh		3’
1	Human（ NM_018154.3）	ASF1B-shRNA1-F		GATCC	GCTGGAGTGGAAGATCATTTAT		TTCAAGAGA	ATAAATGATCTTCCACTCCAG		TTTTTG
				Sequence (5'to 3')	63	GATCCGCTGGAGTGGAAGATCATTTATTTCAAGAGAATAAATGATCTTCCACTCCAGTTTTTG
2		ASF1B-shRNA1-R		AATTCAAAAA	CTGGAGTGGAAGATCATTTAT		TCTCTTGAA	ATAAATGATCTTCCACTCCAGC		G
				Sequence (5'to 3')	63	AATTCAAAAACTGGAGTGGAAGATCATTTATTCTCTTGAAATAAATGATCTTCCACTCCAGCG
3	Human（ NM_018154.3）	ASF1B-shRNA2-F		GATCC	GTTAGTTAGTAGGTAGACTTAG		TTCAAGAGA	CTAAGTCTACCTACTAACTAA		TTTTTG
				Sequence (5'to 3')	63	GATCCGTTAGTTAGTAGGTAGACTTAGTTCAAGAGACTAAGTCTACCTACTAACTAATTTTTG
4		ASF1B-shRNA2-R		AATTCAAAAA	TTAGTTAGTAGGTAGACTTAG		TCTCTTGAA	CTAAGTCTACCTACTAACTAAC		G
				Sequence (5'to 3')	63	AATTCAAAAATTAGTTAGTAGGTAGACTTAGTCTCTTGAACTAAGTCTACCTACTAACTAACG
5	Human（ NM_018154.3）	ASF1B-shRNA3-F		GATCC	GAGTGGGCTACTACGTCAACA		TTCAAGAGA	TGTTGACGTAGTAGCCCACTC		TTTTTG
				Sequence (5'to 3')	62	GATCCGAGTGGGCTACTACGTCAACATTCAAGAGATGTTGACGTAGTAGCCCACTCTTTTTG
6		ASF1B-shRNA3-R		AATTCAAAAA	GAGTGGGCTACTACGTCAACA		TCTCTTGAA	TGTTGACGTAGTAGCCCACTC		G
				Sequence (5'to 3')	62	AATTCAAAAAGAGTGGGCTACTACGTCAACATCTCTTGAATGTTGACGTAGTAGCCCACTCG
7	sh-NC	hU6-MCS-CMV-ZsGreen-PGK-Puro
						1
